# Supplementary material for: Inferring miRNA sponge co-regulation of protein-protein interactions in human breast cancer
Source: BMC Bioinformatics. 2017 May 8;18:243. doi: 10.1186/s12859-017-1672-2 (PMC5423010; doi:10.1186/s12859-017-1672-2)
Supplement: Supplementary file 1 — BRCA-related miRNA sponge interaction network. The network includes 37076 miRNA sponge interactions. (XLSX 484 kb) [file 12859_2017_1672_MOESM1_ESM.xlsx]

## Sheet: miRNA sponge interactions
miRNASponge_1	miRNASponge_2
ABAT	ABCD3
ABAT	ALCAM
ABAT	AP2B1
ABAT	BCCIP
ABAT	CCND1
ABAT	CELSR2
ABAT	COL3A1
ABAT	CROT
ABAT	CYP51A1
ABAT	DHCR24
ABAT	ENAH
ABAT	FBXL2
ABAT	GATA3
ABAT	GOLGA1
ABAT	KIAA0040
ABAT	KIAA1522
ABAT	KIF3B
ABAT	MAL2
ABAT	NEBL
ABAT	NUAK2
ABAT	PANK3
ABAT	PBX1
ABAT	POLH
ABAT	PRLR
ABAT	PTP4A2
ABAT	PTPN1
ABAT	SH3BP4
ABAT	SIAH2
ABAT	SLC20A1
ABAT	SLC39A6
ABAT	TACSTD2
ABAT	TP53INP1
ABAT	UGDH
ABAT	VAV3
ABAT	WWP1
ABAT	XBP1
ABAT	ZNF217
ABCA1	ACVR1
ABCA1	ADAMTS1
ABCA1	ADARB1
ABCA1	ADD1
ABCA1	ADD3
ABCA1	AGTR1
ABCA1	AKAP13
ABCA1	ATF3
ABCA1	BMPR2
ABCA1	BNIP2
ABCA1	BTG2
ABCA1	CALD1
ABCA1	CAT
ABCA1	CAV1
ABCA1	CAV2
ABCA1	CCND2
ABCA1	CDH6
ABCA1	CORO1C
ABCA1	CREB1
ABCA1	CREBL2
ABCA1	CRY2
ABCA1	CYR61
ABCA1	DAB2
ABCA1	DPYSL2
ABCA1	DST
ABCA1	ECHDC1
ABCA1	EGR1
ABCA1	ELMO1
ABCA1	ESR2
ABCA1	FAS
ABCA1	FBXL5
ABCA1	FBXL7
ABCA1	FBXW7
ABCA1	FGL2
ABCA1	GATA6
ABCA1	GIT2
ABCA1	HCN1
ABCA1	HIC1
ABCA1	HIPK1
ABCA1	ID4
ABCA1	IGF2R
ABCA1	IGFBP5
ABCA1	IRS2
ABCA1	KIAA0232
ABCA1	KLF10
ABCA1	KLF6
ABCA1	KLHL2
ABCA1	LIF
ABCA1	LIG4
ABCA1	LRRC32
ABCA1	MALAT1
ABCA1	MAP1B
ABCA1	MAP3K5
ABCA1	MAP3K8
ABCA1	MCC
ABCA1	MEG3
ABCA1	MEIS2
ABCA1	MID1
ABCA1	MYLIP
ABCA1	NCOA1
ABCA1	PDGFRB
ABCA1	PDHA1
ABCA1	PDK4
ABCA1	PIK3R1
ABCA1	PNMA1
ABCA1	PNRC1
ABCA1	PPARA
ABCA1	PRKAR2B
ABCA1	PRRG1
ABCA1	PTEN
ABCA1	PTGER4
ABCA1	PTGIS
ABCA1	RASD1
ABCA1	RBL2
ABCA1	REV1
ABCA1	REV3L
ABCA1	RGS5
ABCA1	RND3
ABCA1	ROCK2
ABCA1	RRAS2
ABCA1	RTN4
ABCA1	SACS
ABCA1	SASH1
ABCA1	SDC2
ABCA1	SEMA6A
ABCA1	SH3GLB1
ABCA1	SLC39A14
ABCA1	SMAD3
ABCA1	SMAD4
ABCA1	SMAD5
ABCA1	SNN
ABCA1	SNTB2
ABCA1	STARD13
ABCA1	TACC1
ABCA1	TAL1
ABCA1	TCF4
ABCA1	TCF7L2
ABCA1	TGFBR2
ABCA1	TNFAIP3
ABCA1	TNFRSF10B
ABCA1	TRIM23
ABCA1	TWIST1
ABCA1	VLDLR
ABCA1	WASF3
ABCA1	YWHAG
ABCA1	ZFYVE26
ABCA1	ZHX3
ABCA2	ARID1B
ABCA2	ATP7B
ABCA2	CRY2
ABCA2	EP300
ABCA2	ITGA3
ABCA2	LRP1
ABCA2	MEG3
ABCA2	MYO9A
ABCA2	NEAT1
ABCA2	NEK9
ABCA2	NPR1
ABCA2	SMARCC2
ABCA3	AP2B1
ABCA3	APH1A
ABCA3	ATAD2
ABCA3	BIRC5
ABCA3	CDT1
ABCA3	CENPF
ABCA3	CLSPN
ABCA3	CTSD
ABCA3	E2F2
ABCA3	FLNB
ABCA3	GOLGA3
ABCA3	GRB2
ABCA3	HNRNPC
ABCA3	HYOU1
ABCA3	KIAA0101
ABCA3	KIF2C
ABCA3	MAL2
ABCA3	MAPK13
ABCA3	MCM2
ABCA3	MCM3
ABCA3	MKI67
ABCA3	NSF
ABCA3	PBX1
ABCA3	PDIA4
ABCA3	POLQ
ABCA3	PRC1
ABCA3	PRKDC
ABCA3	RABIF
ABCA3	RRM2
ABCB1	ABCC6
ABCB1	ACADSB
ABCB1	ACVR2A
ABCB1	ADORA2B
ABCB1	AIM1
ABCB1	AKAP10
ABCB1	ARID1B
ABCB1	AXIN2
ABCB1	BCL2
ABCB1	BTG2
ABCB1	CCND3
ABCB1	CD93
ABCB1	CDC14A
ABCB1	CIRBP
ABCB1	CLASP1
ABCB1	CREBBP
ABCB1	CREBL2
ABCB1	CSNK1E
ABCB1	DLL1
ABCB1	DUSP2
ABCB1	FBXW7
ABCB1	FLOT2
ABCB1	FUT4
ABCB1	GLG1
ABCB1	HGF
ABCB1	IGFBP3
ABCB1	ITGA2
ABCB1	ITGA6
ABCB1	ITPR1
ABCB1	KCNN4
ABCB1	KLF4
ABCB1	KLF5
ABCB1	LAMC2
ABCB1	LANCL1
ABCB1	LATS1
ABCB1	LATS2
ABCB1	LPIN1
ABCB1	LRIG1
ABCB1	LY75
ABCB1	MALAT1
ABCB1	MAP1B
ABCB1	MBD1
ABCB1	MBP
ABCB1	MEF2C
ABCB1	MEG3
ABCB1	MFNG
ABCB1	MINK1
ABCB1	MLLT4
ABCB1	MTHFR
ABCB1	NBEA
ABCB1	NEAT1
ABCB1	NFKB1
ABCB1	NTN4
ABCB1	ODF2L
ABCB1	OGT
ABCB1	PER1
ABCB1	PIK3R1
ABCB1	PML
ABCB1	PTPRM
ABCB1	RARB
ABCB1	RBL2
ABCB1	RECK
ABCB1	REV3L
ABCB1	RIMS3
ABCB1	RRAS2
ABCB1	SASH1
ABCB1	SEMA3C
ABCB1	SH3GLB1
ABCB1	SLC2A3
ABCB1	SNRK
ABCB1	SON
ABCB1	SRPX
ABCB1	TACC1
ABCB1	TLE4
ABCB1	TM4SF1
ABCB1	TNFRSF10B
ABCB1	TNKS
ABCB1	TUBGCP3
ABCB1	VTCN1
ABCC4	MTHFD2
ABCC4	SLC20A1
ABCC6	ACADSB
ABCC6	ACVR2A
ABCC6	AIG1
ABCC6	APLP2
ABCC6	AXIN2
ABCC6	BCL2
ABCC6	BLCAP
ABCC6	BNIP2
ABCC6	BTG2
ABCC6	CCND2
ABCC6	CIRBP
ABCC6	CLASP1
ABCC6	CLU
ABCC6	CREBL2
ABCC6	CTDSP1
ABCC6	DLL1
ABCC6	ECHDC1
ABCC6	FBXW7
ABCC6	FGFR1
ABCC6	GULP1
ABCC6	HGF
ABCC6	IGFBP3
ABCC6	ITPR1
ABCC6	KDR
ABCC6	LANCL1
ABCC6	LATS2
ABCC6	LIG4
ABCC6	LPIN1
ABCC6	LRIG1
ABCC6	MEG3
ABCC6	MFNG
ABCC6	MME
ABCC6	PER1
ABCC6	PIK3R1
ABCC6	PISD
ABCC6	PRKAR1A
ABCC6	PROCR
ABCC6	PTPRM
ABCC6	RBMS1
ABCC6	RECK
ABCC6	RRAGD
ABCC6	RRAS2
ABCC6	SEMA3C
ABCC6	SMAD3
ABCC6	SMAD7
ABCC6	SNRK
ABCC6	SNTB2
ABCC6	STARD13
ABCC6	TFPI
ABCC6	TSC22D1
ABCD3	ADNP
ABCD3	CCNA2
ABCD3	CCNB1
ABCD3	CCND1
ABCD3	CCT6A
ABCD3	CDS1
ABCD3	CLTC
ABCD3	ECT2
ABCD3	ELAVL1
ABCD3	HMGN1
ABCD3	HNRNPC
ABCD3	IGF1R
ABCD3	MGAT4A
ABCD3	MYD88
ABCD3	NBN
ABCD3	NRAS
ABCD3	PANK3
ABCD3	PBX1
ABCD3	PRC1
ABCD3	PTP4A2
ABCD3	TP53INP1
ABCD3	TPD52
ABCD3	TSN
ABCD3	YY1
ABCD3	ZNF207
ABCD3	ZNF217
ABCD3	ZNF91
ABHD2	ARL3
ABHD2	BECN1
ABHD2	BIRC5
ABHD2	BZW1
ABHD2	CANX
ABHD2	CCNE2
ABHD2	CDH11
ABHD2	CDS1
ABHD2	CLSPN
ABHD2	COL5A2
ABHD2	CSNK1D
ABHD2	CTSD
ABHD2	ECT2
ABHD2	ENPP1
ABHD2	FANCA
ABHD2	FANCI
ABHD2	FN1
ABHD2	FOXM1
ABHD2	FRK
ABHD2	GATA3
ABHD2	GPRC5A
ABHD2	GRB2
ABHD2	HMGN1
ABHD2	HN1
ABHD2	ITGBL1
ABHD2	KIAA1324
ABHD2	KIF23
ABHD2	KIF3B
ABHD2	LYPLA1
ABHD2	MAPK13
ABHD2	MDM2
ABHD2	MGAT4A
ABHD2	MMP1
ABHD2	MMP14
ABHD2	MORF4L2
ABHD2	MYO6
ABHD2	NUAK2
ABHD2	PANK3
ABHD2	PDIA4
ABHD2	PRLR
ABHD2	RAD1
ABHD2	SIAH2
ABHD2	SLC16A3
ABHD2	SLC16A6
ABHD2	SRC
ABHD2	STX1A
ABHD2	TLK2
ABHD2	TOP2A
ABHD2	TP53INP1
ABHD2	TPD52
ABHD2	TPX2
ABHD2	TULP4
ABHD2	UGDH
ABHD2	ZNF207
ABHD2	ZNF217
ABL1	ADAMTS1
ABL1	AKAP12
ABL1	AKAP13
ABL1	BMP6
ABL1	BMP7
ABL1	CAV2
ABL1	CCND2
ABL1	CRELD1
ABL1	DLC1
ABL1	DLL1
ABL1	DPYSL2
ABL1	DST
ABL1	ECE1
ABL1	EDN1
ABL1	EGFR
ABL1	EGR1
ABL1	ELMO1
ABL1	EPHA2
ABL1	FAM20A
ABL1	FGFR1
ABL1	FUT4
ABL1	GADD45B
ABL1	GFOD1
ABL1	IL6ST
ABL1	JUN
ABL1	KDR
ABL1	KLF6
ABL1	LATS2
ABL1	LMNA
ABL1	MAP1B
ABL1	MAP2K3
ABL1	MAP3K5
ABL1	MBP
ABL1	MEG3
ABL1	MET
ABL1	MPDZ
ABL1	NR3C1
ABL1	NRP1
ABL1	OMD
ABL1	PDK4
ABL1	PECAM1
ABL1	PER1
ABL1	PKP1
ABL1	PLAGL1
ABL1	PLEKHG1
ABL1	PPARGC1A
ABL1	PPARGC1B
ABL1	PRNP
ABL1	PROCR
ABL1	PTEN
ABL1	PTGS2
ABL1	PTPRG
ABL1	PTPRM
ABL1	RBMS1
ABL1	REV3L
ABL1	RIMS3
ABL1	ROCK2
ABL1	SACS
ABL1	SASH1
ABL1	SCARA3
ABL1	SEMA6A
ABL1	SNRK
ABL1	SNTB2
ABL1	STARD13
ABL1	STAT5B
ABL1	TACC1
ABL1	TAL1
ABL1	TGFBR2
ABL1	TIMP2
ABL1	TLE4
ABL1	TPCN1
ABL1	ZFYVE26
ABL2	ADIPOR1
ABL2	ADNP
ABL2	ANLN
ABL2	APH1A
ABL2	ARHGEF2
ABL2	BIRC5
ABL2	CALU
ABL2	CBX3
ABL2	CCNA2
ABL2	CCNE1
ABL2	CCNE2
ABL2	CDC25A
ABL2	CDH11
ABL2	CENPF
ABL2	CLSPN
ABL2	CTSS
ABL2	DCK
ABL2	DCTN5
ABL2	DDX21
ABL2	DHX9
ABL2	E2F1
ABL2	E2F3
ABL2	ECT2
ABL2	ENAH
ABL2	FANCA
ABL2	FOXM1
ABL2	GPRC5A
ABL2	HDGF
ABL2	HMMR
ABL2	KIAA0101
ABL2	KIF11
ABL2	KIF21A
ABL2	KIF23
ABL2	KRAS
ABL2	MAD2L1
ABL2	MCM4
ABL2	MED1
ABL2	MKI67
ABL2	MMP1
ABL2	MYBL1
ABL2	MYD88
ABL2	NUDCD1
ABL2	POLQ
ABL2	POSTN
ABL2	PPP2R5E
ABL2	PRC1
ABL2	PRKDC
ABL2	RAB22A
ABL2	RABIF
ABL2	RAD21
ABL2	RCC1
ABL2	RGS16
ABL2	RRM2
ABL2	SLC20A1
ABL2	SLC7A5
ABL2	SOAT1
ABL2	SRPK1
ABL2	SSR1
ABL2	STMN1
ABL2	TOP2A
ABL2	UCHL5
ABL2	USP1
ABL2	YWHAH
ABL2	YWHAZ
ABL2	ZBED4
ABL2	ZNF146
ACACA	ARG2
ACACA	CAP2
ACACA	FASN
ACADM	ADAMTS1
ACADM	AKAP12
ACADM	BLCAP
ACADM	BMPR2
ACADM	GFOD1
ACADM	HIPK1
ACADM	IREB2
ACADM	KDR
ACADM	MEG3
ACADM	MET
ACADM	PNRC1
ACADM	PRKAR1A
ACADM	SNRK
ACADM	YWHAG
ACADSB	AGTR1
ACADSB	AKAP10
ACADSB	AKAP9
ACADSB	ANKRD10
ACADSB	APBB2
ACADSB	APPBP2
ACADSB	AXIN2
ACADSB	BTG2
ACADSB	CCNG2
ACADSB	CHD6
ACADSB	CREBBP
ACADSB	CREBL2
ACADSB	CROT
ACADSB	CRY2
ACADSB	DDX5
ACADSB	DKK3
ACADSB	DST
ACADSB	ELOVL5
ACADSB	EPM2AIP1
ACADSB	FARP2
ACADSB	FBXL7
ACADSB	FBXO3
ACADSB	GFRA1
ACADSB	HEXIM1
ACADSB	HGF
ACADSB	IKBKB
ACADSB	IL6ST
ACADSB	ITGA2
ACADSB	KIAA0232
ACADSB	KLF10
ACADSB	LANCL1
ACADSB	LATS1
ACADSB	LIG4
ACADSB	LRIG1
ACADSB	MALAT1
ACADSB	MAP3K12
ACADSB	MAT2A
ACADSB	MCC
ACADSB	MPP2
ACADSB	NBEA
ACADSB	NCOR1
ACADSB	NEAT1
ACADSB	NEDD4L
ACADSB	NTN4
ACADSB	OSBPL7
ACADSB	PCDH1
ACADSB	PER2
ACADSB	PEX12
ACADSB	PIK3R1
ACADSB	RB1
ACADSB	RBL2
ACADSB	REV1
ACADSB	RGS5
ACADSB	RNASEL
ACADSB	SEMA3C
ACADSB	SLC4A7
ACADSB	SMAD3
ACADSB	SMAD5
ACADSB	SON
ACADSB	STARD13
ACADSB	TBC1D14
ACADSB	TCEAL1
ACADSB	TCF12
ACADSB	TNKS
ACADSB	TNKS2
ACADSB	TOB1
ACADSB	TSC22D1
ACADSB	UBE2B
ACADSB	WEE1
ACADSB	ZFYVE26
ACADSB	ZMYM5
ACOX3	ALCAM
ACOX3	CDH1
ACOX3	CHD6
ACOX3	CLDN4
ACOX3	COL4A5
ACOX3	COMT
ACOX3	CREBBP
ACOX3	CYP51A1
ACOX3	ETV6
ACOX3	GALNT3
ACOX3	ITGA2
ACOX3	ITPR1
ACOX3	LY75
ACOX3	MBD1
ACOX3	MINK1
ACOX3	MPP2
ACOX3	MYO5B
ACOX3	NCOR2
ACOX3	NFKB1
ACOX3	NRXN2
ACOX3	OSBPL7
ACOX3	PERP
ACOX3	PPFIBP2
ACOX3	SDC4
ACOX3	SH3BP4
ACOX3	TACSTD2
ACOX3	TRRAP
ACOX3	WDR6
ACOX3	ZNF91
ACPP	ITGAV
ACPP	SRPR
ACTB	ACTG1
ACTB	ADIPOR1
ACTB	AKT1
ACTB	ANLN
ACTB	APH1A
ACTB	ATP6AP1
ACTB	AURKA
ACTB	BCCIP
ACTB	BIRC5
ACTB	BUB3
ACTB	C20orf24
ACTB	CALU
ACTB	CAP1
ACTB	CASP3
ACTB	CBFB
ACTB	CBX3
ACTB	CCNB1
ACTB	CCNE1
ACTB	CCNE2
ACTB	CDC25A
ACTB	CDKN2A
ACTB	CENPA
ACTB	CKAP2
ACTB	CLSPN
ACTB	CLTC
ACTB	COL3A1
ACTB	COL5A2
ACTB	CSE1L
ACTB	CTSD
ACTB	CTTN
ACTB	DHCR7
ACTB	DNMT3B
ACTB	DTL
ACTB	E2F2
ACTB	E2F5
ACTB	EIF5A
ACTB	ENAH
ACTB	ENC1
ACTB	FEN1
ACTB	FN1
ACTB	FOXM1
ACTB	GCH1
ACTB	GLO1
ACTB	GPRC5A
ACTB	HDGF
ACTB	HMGA1
ACTB	HMGN1
ACTB	HN1
ACTB	HOTAIR
ACTB	HSP90AA1
ACTB	HSPH1
ACTB	HYOU1
ACTB	KIF23
ACTB	LAMP2
ACTB	MAL2
ACTB	MCM6
ACTB	MLLT11
ACTB	MMP1
ACTB	MMP14
ACTB	MORF4L2
ACTB	MTCH2
ACTB	MYD88
ACTB	NAGA
ACTB	NUSAP1
ACTB	OTUB1
ACTB	P4HB
ACTB	PDIA4
ACTB	PLOD1
ACTB	PPT1
ACTB	PSMB5
ACTB	RAB22A
ACTB	RAD51
ACTB	RGS16
ACTB	RRBP1
ACTB	RRM2
ACTB	SAE1
ACTB	SDC1
ACTB	SERPINE1
ACTB	SLC16A3
ACTB	SLC20A1
ACTB	SLC2A1
ACTB	SLC9A3R1
ACTB	SRA1
ACTB	SRD5A1
ACTB	STMN1
ACTB	TOMM40
ACTB	TOP2A
ACTB	TPD52
ACTB	TRAF4
ACTB	TYMS
ACTB	UBE2L3
ACTB	XRCC5
ACTB	YKT6
ACTB	YWHAH
ACTB	YY1
ACTB	ZNF207
ACTG1	ADIPOR1
ACTG1	ANLN
ACTG1	AP2B1
ACTG1	APH1A
ACTG1	ARPC5
ACTG1	BBC3
ACTG1	BIRC5
ACTG1	BRCA1
ACTG1	CALR
ACTG1	CANX
ACTG1	CASP3
ACTG1	CBFB
ACTG1	CBX1
ACTG1	CCNA2
ACTG1	CCNB1
ACTG1	CCNE2
ACTG1	CCNF
ACTG1	CDK2
ACTG1	CDKN2A
ACTG1	CDT1
ACTG1	CENPF
ACTG1	CLNS1A
ACTG1	COL1A1
ACTG1	COL1A2
ACTG1	COL5A2
ACTG1	CSE1L
ACTG1	CSNK1D
ACTG1	CTSD
ACTG1	DDR1
ACTG1	DHX9
ACTG1	E2F1
ACTG1	E2F2
ACTG1	E2F3
ACTG1	E2F5
ACTG1	EIF4A1
ACTG1	EIF5A
ACTG1	ENSA
ACTG1	ERBB3
ACTG1	FANCA
ACTG1	FARP1
ACTG1	FEN1
ACTG1	FN1
ACTG1	GDI1
ACTG1	GNAI3
ACTG1	GSK3B
ACTG1	GSR
ACTG1	HDAC2
ACTG1	HDGF
ACTG1	HIST2H2BE
ACTG1	HK1
ACTG1	HMGA1
ACTG1	HMGN1
ACTG1	HN1
ACTG1	HOTAIR
ACTG1	HSP90AA1
ACTG1	HSPA4
ACTG1	HSPH1
ACTG1	IL1RN
ACTG1	ILF3
ACTG1	ITPR3
ACTG1	KCTD3
ACTG1	KIF23
ACTG1	KIF2C
ACTG1	LTBR
ACTG1	MAL2
ACTG1	MCM3
ACTG1	MKI67
ACTG1	MLF2
ACTG1	MMP1
ACTG1	MMP14
ACTG1	MTMR4
ACTG1	MYBL1
ACTG1	MYCBP
ACTG1	MYD88
ACTG1	MYO6
ACTG1	NAGA
ACTG1	NCAPD2
ACTG1	NCDN
ACTG1	NCOA6
ACTG1	NOLC1
ACTG1	OTUB1
ACTG1	P2RX4
ACTG1	P4HB
ACTG1	PAK1
ACTG1	PARP1
ACTG1	PGK1
ACTG1	PHKG2
ACTG1	POLE
ACTG1	POSTN
ACTG1	PRC1
ACTG1	PREX1
ACTG1	PSMD10
ACTG1	RAD51
ACTG1	RRBP1
ACTG1	SDC1
ACTG1	SLC20A1
ACTG1	SLC2A1
ACTG1	SLC7A1
ACTG1	SLC7A5
ACTG1	SLC9A3R1
ACTG1	SPINT1
ACTG1	SREBF1
ACTG1	SRPK1
ACTG1	SRPRB
ACTG1	SSR1
ACTG1	TGFB3
ACTG1	TLK2
ACTG1	TOP2A
ACTG1	TP53BP2
ACTG1	TPD52
ACTG1	TRAF4
ACTG1	TUBB
ACTG1	UBE2I
ACTG1	UBE2N
ACTG1	XRCC3
ACTG1	XRCC5
ACTG1	YY1
ACTG1	ZBED4
ACTG1	ZNF146
ACTG1	ZNF267
ACTR1A	CALU
ACTR1A	COL1A2
ACTR1A	COL4A1
ACTR1A	CTSD
ACTR1A	EIF5A
ACTR1A	FN1
ACTR1A	GALNT2
ACTR1A	GNA12
ACTR1A	GOLGA3
ACTR1A	IFNGR2
ACTR1A	LDHA
ACTR1A	MAPK9
ACTR1A	NAV1
ACTR1A	PDGFRB
ACTR1A	PSMB5
ACTR1A	SAE1
ACTR1A	SLC16A3
ACTR1A	SLC19A1
ACTR1A	SNAI1
ACTR1A	STARD3
ACTR1A	YKT6
ACVR1	ACVR2A
ACVR1	ADARB1
ACVR1	ADD3
ACVR1	AKAP12
ACVR1	AKAP13
ACVR1	ATM
ACVR1	BLCAP
ACVR1	BMP6
ACVR1	BMP7
ACVR1	BMPR2
ACVR1	BNIP2
ACVR1	CALD1
ACVR1	CAV1
ACVR1	CAV2
ACVR1	CCND2
ACVR1	CYP1B1
ACVR1	DLC1
ACVR1	DLL1
ACVR1	DPYSL2
ACVR1	DST
ACVR1	EDN1
ACVR1	EGFR
ACVR1	FAM20A
ACVR1	FBXL5
ACVR1	FHL1
ACVR1	GRB10
ACVR1	IFNAR2
ACVR1	INHBB
ACVR1	ITGB5
ACVR1	KLF4
ACVR1	KLF6
ACVR1	LATS2
ACVR1	MAOA
ACVR1	MAP1B
ACVR1	MAP3K5
ACVR1	MAP3K8
ACVR1	MCC
ACVR1	MEF2A
ACVR1	MET
ACVR1	MSN
ACVR1	NR3C1
ACVR1	NRP1
ACVR1	OMD
ACVR1	PDGFRB
ACVR1	PDK4
ACVR1	PER1
ACVR1	PICALM
ACVR1	PLAGL1
ACVR1	PNRC1
ACVR1	PRNP
ACVR1	PTEN
ACVR1	PTPRG
ACVR1	PTPRM
ACVR1	RB1
ACVR1	ROCK1
ACVR1	RRAGD
ACVR1	RTN4
ACVR1	SASH1
ACVR1	SNRK
ACVR1	SNTB2
ACVR1	STARD13
ACVR1	TACC1
ACVR1	TAL1
ACVR1	TCF4
ACVR1	TCF7L2
ACVR1	TGFBR2
ACVR1	TLE4
ACVR1	TSC22D1
ACVR2A	ADORA2B
ACVR2A	AIM1
ACVR2A	ALDH1A3
ACVR2A	APC
ACVR2A	ARID1B
ACVR2A	ATM
ACVR2A	AXIN2
ACVR2A	BACH1
ACVR2A	BNIP2
ACVR2A	CCND2
ACVR2A	CCND3
ACVR2A	CDC14A
ACVR2A	CDK6
ACVR2A	CIRBP
ACVR2A	CLASP1
ACVR2A	CREB1
ACVR2A	CREB3L2
ACVR2A	CREBL2
ACVR2A	CSNK1E
ACVR2A	CTDSP1
ACVR2A	CTDSPL
ACVR2A	CTNNB1
ACVR2A	CYFIP1
ACVR2A	CYR61
ACVR2A	DLC1
ACVR2A	DLL1
ACVR2A	DMTF1
ACVR2A	DUSP1
ACVR2A	ECHDC1
ACVR2A	EPM2AIP1
ACVR2A	FGFR1
ACVR2A	FHL1
ACVR2A	FUT4
ACVR2A	GFOD1
ACVR2A	GULP1
ACVR2A	HGF
ACVR2A	ID4
ACVR2A	IGFBP3
ACVR2A	IL1R1
ACVR2A	INHBB
ACVR2A	ITGA2
ACVR2A	JUN
ACVR2A	KCNN4
ACVR2A	KIAA1143
ACVR2A	KLF5
ACVR2A	LAMC2
ACVR2A	LANCL1
ACVR2A	LATS2
ACVR2A	LIG4
ACVR2A	LPIN1
ACVR2A	LY75
ACVR2A	MALAT1
ACVR2A	MAP2K3
ACVR2A	MAPRE2
ACVR2A	MBD1
ACVR2A	MBP
ACVR2A	MEG3
ACVR2A	MFNG
ACVR2A	MINK1
ACVR2A	MME
ACVR2A	NFATC3
ACVR2A	NFIB
ACVR2A	NOTCH2
ACVR2A	NRXN2
ACVR2A	NTRK3
ACVR2A	ODF2L
ACVR2A	OGT
ACVR2A	PIK3R1
ACVR2A	PLEKHG1
ACVR2A	PML
ACVR2A	POU2AF1
ACVR2A	PRDM2
ACVR2A	PRNP
ACVR2A	PTGS2
ACVR2A	PTPRM
ACVR2A	RARB
ACVR2A	RBMS1
ACVR2A	RECK
ACVR2A	RIMS3
ACVR2A	RNF146
ACVR2A	RPL31
ACVR2A	SCARA3
ACVR2A	SGCB
ACVR2A	SMAD3
ACVR2A	SNRK
ACVR2A	SNTB2
ACVR2A	STARD13
ACVR2A	TACC1
ACVR2A	TBC1D14
ACVR2A	TBP
ACVR2A	TFAP2C
ACVR2A	TFPI
ACVR2A	TIMP3
ACVR2A	TLE4
ACVR2A	TM4SF1
ACVR2A	TNFRSF10B
ACVR2A	TNKS
ACVR2A	TNKS2
ACVR2A	TRIM2
ACVR2A	TRIM22
ACVR2A	UGT8
ACVR2A	WTAP
ACVR2A	XIST
ACVR2A	XRN1
ACVR2A	ZFYVE26
ACVR2B	DKC1
ACVR2B	EHF
ADAM17	CHST3
ADAM17	COL4A5
ADAM17	DEK
ADAM17	PTDSS1
ADAM17	RFC1
ADAM17	SLC7A1
ADAM17	TOPBP1
ADAM17	USP6NL
ADAM17	YES1
ADAM17	YWHAQ
ADAMTS1	ADARB1
ADAMTS1	ADD1
ADAMTS1	ADH1B
ADAMTS1	ADRB2
ADAMTS1	AGTR1
ADAMTS1	AHR
ADAMTS1	AKAP12
ADAMTS1	AKAP13
ADAMTS1	ALDH1A2
ADAMTS1	ARHGEF6
ADAMTS1	ATF3
ADAMTS1	ATM
ADAMTS1	BAZ2B
ADAMTS1	BCL2
ADAMTS1	BMPR2
ADAMTS1	BNIP2
ADAMTS1	BTG2
ADAMTS1	C8orf4
ADAMTS1	CALD1
ADAMTS1	CAT
ADAMTS1	CAV1
ADAMTS1	CCND2
ADAMTS1	CDH6
ADAMTS1	CDK6
ADAMTS1	CHST3
ADAMTS1	CLU
ADAMTS1	CPE
ADAMTS1	CRELD1
ADAMTS1	CRY2
ADAMTS1	CYR61
ADAMTS1	DAB2
ADAMTS1	DLC1
ADAMTS1	DMTF1
ADAMTS1	DPYSL2
ADAMTS1	DST
ADAMTS1	ECHDC1
ADAMTS1	EDNRB
ADAMTS1	EGR1
ADAMTS1	EIF1
ADAMTS1	ELMO1
ADAMTS1	ESR2
ADAMTS1	FAS
ADAMTS1	FBXL5
ADAMTS1	FBXL7
ADAMTS1	FBXW7
ADAMTS1	FDX1
ADAMTS1	FGL2
ADAMTS1	FIGN
ADAMTS1	FOSB
ADAMTS1	FOXC1
ADAMTS1	GATA6
ADAMTS1	GEM
ADAMTS1	GFOD1
ADAMTS1	GIT2
ADAMTS1	GLS
ADAMTS1	GNS
ADAMTS1	GRB10
ADAMTS1	HECA
ADAMTS1	HIC1
ADAMTS1	HIPK1
ADAMTS1	HSD17B12
ADAMTS1	IDS
ADAMTS1	IFRD1
ADAMTS1	IGFBP3
ADAMTS1	IRS2
ADAMTS1	ITSN2
ADAMTS1	JRKL
ADAMTS1	JUN
ADAMTS1	KDR
ADAMTS1	KIF1B
ADAMTS1	KLF10
ADAMTS1	KLF11
ADAMTS1	KLF6
ADAMTS1	KLHL2
ADAMTS1	LATS1
ADAMTS1	LDB2
ADAMTS1	LIG4
ADAMTS1	LRP1
ADAMTS1	LRRC32
ADAMTS1	MALAT1
ADAMTS1	MAP1B
ADAMTS1	MAP3K12
ADAMTS1	MAP3K5
ADAMTS1	MAP3K8
ADAMTS1	MCC
ADAMTS1	MEF2A
ADAMTS1	MEG3
ADAMTS1	MEIS2
ADAMTS1	MGLL
ADAMTS1	MID1
ADAMTS1	MTUS1
ADAMTS1	MXI1
ADAMTS1	MYLIP
ADAMTS1	MYO9A
ADAMTS1	NCOA1
ADAMTS1	NEAT1
ADAMTS1	NEK9
ADAMTS1	NFATC3
ADAMTS1	NFIB
ADAMTS1	NOTCH1
ADAMTS1	NTN4
ADAMTS1	PBRM1
ADAMTS1	PDK4
ADAMTS1	PECAM1
ADAMTS1	PICALM
ADAMTS1	PIK3R1
ADAMTS1	PKP1
ADAMTS1	PLAGL1
ADAMTS1	PNRC1
ADAMTS1	PPARA
ADAMTS1	PPARGC1A
ADAMTS1	PPP2R1B
ADAMTS1	PRDM2
ADAMTS1	PRKAR2B
ADAMTS1	PRKCA
ADAMTS1	PRNP
ADAMTS1	PRRG1
ADAMTS1	PTEN
ADAMTS1	PTGER4
ADAMTS1	PTGIS
ADAMTS1	PTGS2
ADAMTS1	PTPN13
ADAMTS1	PTX3
ADAMTS1	RASD1
ADAMTS1	RBL2
ADAMTS1	RBMS1
ADAMTS1	RBPMS
ADAMTS1	REV1
ADAMTS1	REV3L
ADAMTS1	RGS2
ADAMTS1	RND3
ADAMTS1	ROCK2
ADAMTS1	RRAGD
ADAMTS1	RRAS2
ADAMTS1	SACS
ADAMTS1	SASH1
ADAMTS1	SEMA6A
ADAMTS1	SEPP1
ADAMTS1	SH3GLB1
ADAMTS1	SMAD3
ADAMTS1	SMAD4
ADAMTS1	SMAD5
ADAMTS1	SMAD7
ADAMTS1	SNRK
ADAMTS1	SNTB2
ADAMTS1	SOCS3
ADAMTS1	SOD2
ADAMTS1	SPG7
ADAMTS1	STARD13
ADAMTS1	STAT6
ADAMTS1	TACC1
ADAMTS1	TAL1
ADAMTS1	TCF4
ADAMTS1	TCF7L2
ADAMTS1	TERF2IP
ADAMTS1	TGFBR2
ADAMTS1	TM4SF1
ADAMTS1	TNFRSF10B
ADAMTS1	TNFRSF10D
ADAMTS1	TNFRSF1A
ADAMTS1	TNKS2
ADAMTS1	TPCN1
ADAMTS1	TRIM22
ADAMTS1	TRIM23
ADAMTS1	TSC22D1
ADAMTS1	TTN
ADAMTS1	TUBE1
ADAMTS1	UBE2B
ADAMTS1	VLDLR
ADAMTS1	XPC
ADAMTS1	ZFP36L1
ADAMTS1	ZFYVE26
ADAMTS1	ZHX3
ADARB1	ADD1
ADARB1	AGTR1
ADARB1	AKAP13
ADARB1	ARHGEF6
ADARB1	ATF3
ADARB1	ATP11B
ADARB1	BLCAP
ADARB1	BMP6
ADARB1	BMPR2
ADARB1	BNIP2
ADARB1	BTG2
ADARB1	CALD1
ADARB1	CAV1
ADARB1	CAV2
ADARB1	CCND2
ADARB1	CLIC4
ADARB1	CORO1C
ADARB1	CPE
ADARB1	CREBL2
ADARB1	CRY2
ADARB1	CTDSP1
ADARB1	CXCL6
ADARB1	CYR61
ADARB1	DAB2
ADARB1	DIAPH2
ADARB1	DKK3
ADARB1	DLC1
ADARB1	DLL1
ADARB1	DPYSL2
ADARB1	DST
ADARB1	EGFR
ADARB1	EGR2
ADARB1	EPHA2
ADARB1	ESR2
ADARB1	ETS1
ADARB1	FAM20A
ADARB1	FGL2
ADARB1	FIGN
ADARB1	FKBP5
ADARB1	GADD45A
ADARB1	GADD45B
ADARB1	GFOD1
ADARB1	GIT2
ADARB1	GRB10
ADARB1	HECA
ADARB1	IGFBP3
ADARB1	IGFBP4
ADARB1	INHBB
ADARB1	IRS1
ADARB1	KLF10
ADARB1	KLF11
ADARB1	KLF6
ADARB1	KLHL2
ADARB1	KLRD1
ADARB1	LATS2
ADARB1	LIF
ADARB1	LIPA
ADARB1	LMNA
ADARB1	LRRC32
ADARB1	MAOA
ADARB1	MAP1B
ADARB1	MAP3K12
ADARB1	MAP3K14
ADARB1	MAP3K5
ADARB1	MAP3K8
ADARB1	MAPRE2
ADARB1	MBD1
ADARB1	MCC
ADARB1	MEF2A
ADARB1	MEF2C
ADARB1	MEG3
ADARB1	MEIS2
ADARB1	MET
ADARB1	MLLT6
ADARB1	MPDZ
ADARB1	MTRF1L
ADARB1	MTUS1
ADARB1	NFIB
ADARB1	NMT2
ADARB1	NPTX1
ADARB1	NR4A1
ADARB1	NRP1
ADARB1	OMD
ADARB1	PDGFB
ADARB1	PDK4
ADARB1	PIK3R1
ADARB1	PLAGL1
ADARB1	PNRC1
ADARB1	PPARA
ADARB1	PPARGC1B
ADARB1	PRKAR2B
ADARB1	PRNP
ADARB1	PRRG1
ADARB1	PTEN
ADARB1	PTGER4
ADARB1	PTGIS
ADARB1	PTPRG
ADARB1	PTPRM
ADARB1	RASD1
ADARB1	REV1
ADARB1	REV3L
ADARB1	RGS2
ADARB1	RGS5
ADARB1	RND3
ADARB1	RNF146
ADARB1	ROCK2
ADARB1	RRAGD
ADARB1	RRAS2
ADARB1	SACS
ADARB1	SASH1
ADARB1	SCARA3
ADARB1	SH3GLB1
ADARB1	SHMT1
ADARB1	SLC2A3
ADARB1	SMAD4
ADARB1	SMAD7
ADARB1	SMARCA2
ADARB1	SNTB2
ADARB1	SOD2
ADARB1	SPG7
ADARB1	STARD13
ADARB1	STAT5B
ADARB1	TACC1
ADARB1	TAL1
ADARB1	TCF4
ADARB1	TCF7L2
ADARB1	TGFBR2
ADARB1	TNFAIP3
ADARB1	TNFRSF1B
ADARB1	TNFRSF21
ADARB1	TSC22D1
ADARB1	WASF3
ADARB1	ZFP36L1
ADARB1	ZFYVE26
ADARB1	ZHX3
ADCY9	INPP4B
ADD1	AGTR1
ADD1	AKAP10
ADD1	AKAP13
ADD1	APBB2
ADD1	AXIN2
ADD1	BMPR2
ADD1	BNIP2
ADD1	BTG2
ADD1	CAV1
ADD1	CAV2
ADD1	CCND2
ADD1	CDKN1A
ADD1	CLU
ADD1	CREBL2
ADD1	CRELD1
ADD1	CRY2
ADD1	CTDSP1
ADD1	CYR61
ADD1	DAB2
ADD1	ECHDC1
ADD1	EGR1
ADD1	ESR2
ADD1	FBXL5
ADD1	FBXL7
ADD1	FBXW7
ADD1	FGL2
ADD1	GATA6
ADD1	GFOD1
ADD1	H19
ADD1	HCN1
ADD1	HIPK1
ADD1	IDS
ADD1	IGFBP3
ADD1	IGFBP4
ADD1	IGFBP5
ADD1	IL1R1
ADD1	JUN
ADD1	KIAA0232
ADD1	KLF10
ADD1	KLF6
ADD1	KLHL2
ADD1	LATS2
ADD1	LFNG
ADD1	LIF
ADD1	LRIG1
ADD1	LRP1
ADD1	LRRC32
ADD1	MAP1B
ADD1	MAP3K12
ADD1	MAP3K5
ADD1	MAP3K8
ADD1	MCC
ADD1	MEG3
ADD1	MEIS2
ADD1	MFNG
ADD1	MGLL
ADD1	MTUS1
ADD1	MYLIP
ADD1	NBL1
ADD1	NEAT1
ADD1	NEK7
ADD1	NFIC
ADD1	NRP1
ADD1	PDGFB
ADD1	PDK4
ADD1	PECAM1
ADD1	PER2
ADD1	PIK3R1
ADD1	PLEKHG1
ADD1	PNRC1
ADD1	PRKAR2B
ADD1	PRRG1
ADD1	PTEN
ADD1	PTGER4
ADD1	PTGIS
ADD1	PTPN13
ADD1	PTPRM
ADD1	RASD1
ADD1	RBL2
ADD1	RBMS1
ADD1	REV1
ADD1	RGS5
ADD1	RND3
ADD1	RNF146
ADD1	ROCK2
ADD1	RRAS2
ADD1	SACS
ADD1	SASH1
ADD1	SEMA6A
ADD1	SH3GLB1
ADD1	SLC39A14
ADD1	SMAD3
ADD1	SMAD5
ADD1	SNRK
ADD1	SNTB2
ADD1	STARD13
ADD1	TAL1
ADD1	TCF4
ADD1	TERF2IP
ADD1	TGFBR2
ADD1	TIMP2
ADD1	TIMP3
ADD1	TPCN1
ADD1	TRIM23
ADD1	TSC22D1
ADD1	VLDLR
ADD1	ZFP36L1
ADD1	ZFYVE26
ADD1	ZHX3
ADD2	FOXC1
ADD2	KLF5
ADD3	ADM
ADD3	AKAP12
ADD3	ANXA11
ADD3	APC
ADD3	ATM
ADD3	ATRX
ADD3	BAZ2B
ADD3	BLCAP
ADD3	BMP7
ADD3	BNIP2
ADD3	BTG2
ADD3	CALD1
ADD3	CAV1
ADD3	CDH6
ADD3	CDK6
ADD3	CLU
ADD3	CREB3L2
ADD3	CXCL12
ADD3	DKK3
ADD3	EGFR
ADD3	EIF1
ADD3	EXTL2
ADD3	FAS
ADD3	FHL1
ADD3	FIGN
ADD3	FOXC1
ADD3	GATA6
ADD3	GFOD1
ADD3	GIT2
ADD3	GULP1
ADD3	HIC1
ADD3	HSD17B12
ADD3	ID4
ADD3	IFNAR2
ADD3	IGF2R
ADD3	IRS2
ADD3	ITGA6
ADD3	ITPR1
ADD3	ITSN2
ADD3	JMY
ADD3	KDR
ADD3	KLF10
ADD3	KLF5
ADD3	KLF9
ADD3	LATS1
ADD3	LATS2
ADD3	LPIN1
ADD3	MALAT1
ADD3	MAP1B
ADD3	MEF2A
ADD3	MEST
ADD3	MPDZ
ADD3	MYO9A
ADD3	NCOA1
ADD3	NEK7
ADD3	NFIB
ADD3	NMT2
ADD3	NOTCH1
ADD3	NOVA1
ADD3	NR3C1
ADD3	NRP1
ADD3	PAQR3
ADD3	PBRM1
ADD3	PDHA1
ADD3	PER2
ADD3	PLEKHG1
ADD3	PPARA
ADD3	PPARGC1A
ADD3	PPP2R1B
ADD3	PRDM2
ADD3	PRRG1
ADD3	PTEN
ADD3	PTX3
ADD3	REV1
ADD3	RGL1
ADD3	RND3
ADD3	RNF146
ADD3	RTN4
ADD3	SACS
ADD3	SATB1
ADD3	SDC2
ADD3	SLC26A2
ADD3	SMAD3
ADD3	SMAD4
ADD3	SMAD5
ADD3	SMARCA2
ADD3	SNN
ADD3	SNRK
ADD3	SNTB2
ADD3	STAT5B
ADD3	STAT6
ADD3	TACC1
ADD3	TAF1
ADD3	TBC1D14
ADD3	TCF4
ADD3	TGFBR2
ADD3	TNFAIP3
ADD3	TNKS
ADD3	TRIM2
ADD3	TRIM23
ADD3	TRPM7
ADD3	TTN
ADD3	TWIST1
ADD3	VLDLR
ADD3	ZFP36L1
ADH1B	BMPR2
ADH1B	BNIP2
ADH1B	CDH6
ADH1B	CLU
ADH1B	CREB1
ADH1B	GNS
ADH1B	IREB2
ADH1B	MALAT1
ADH1B	MEF2A
ADH1B	MET
ADH1B	MTUS1
ADH1B	MYO9A
ADH1B	NEK7
ADH1B	PDK4
ADH1B	SATB1
ADH1B	SMAD4
ADH1B	SNRK
ADH1B	SNTB2
ADH1B	TFPI
ADH1B	TGFBR2
ADH1B	TPCN1
ADH1B	TRIM23
ADH1B	XPC
ADIPOR1	AKT1
ADIPOR1	ANLN
ADIPOR1	APH1A
ADIPOR1	ARMC1
ADIPOR1	ATP2A2
ADIPOR1	ATP6AP1
ADIPOR1	BIRC5
ADIPOR1	BRIP1
ADIPOR1	BUB3
ADIPOR1	BZW1
ADIPOR1	CALR
ADIPOR1	CALU
ADIPOR1	CANX
ADIPOR1	CARM1
ADIPOR1	CBX3
ADIPOR1	CCNA2
ADIPOR1	CCNB1
ADIPOR1	CCNE1
ADIPOR1	CCNE2
ADIPOR1	CCNF
ADIPOR1	CCT6A
ADIPOR1	CDC25A
ADIPOR1	CDK2AP1
ADIPOR1	CDT1
ADIPOR1	CENPF
ADIPOR1	CKAP2
ADIPOR1	CLNS1A
ADIPOR1	CLSPN
ADIPOR1	CLTC
ADIPOR1	CSNK2A1
ADIPOR1	CSTF3
ADIPOR1	DCTN5
ADIPOR1	DHCR7
ADIPOR1	DHX9
ADIPOR1	DKC1
ADIPOR1	DNM1L
ADIPOR1	DNMT3B
ADIPOR1	E2F1
ADIPOR1	E2F3
ADIPOR1	ECT2
ADIPOR1	EIF5A
ADIPOR1	ELAVL1
ADIPOR1	ENAH
ADIPOR1	ENC1
ADIPOR1	ENSA
ADIPOR1	FADD
ADIPOR1	FADS2
ADIPOR1	FANCA
ADIPOR1	FEN1
ADIPOR1	FOXM1
ADIPOR1	GART
ADIPOR1	GDI2
ADIPOR1	GOT2
ADIPOR1	GPC4
ADIPOR1	GPRC5A
ADIPOR1	GRB2
ADIPOR1	GSK3B
ADIPOR1	HDGF
ADIPOR1	HIST2H2BE
ADIPOR1	HK1
ADIPOR1	HMGA1
ADIPOR1	HMGB3
ADIPOR1	HN1
ADIPOR1	HSP90AA1
ADIPOR1	HSPH1
ADIPOR1	HYOU1
ADIPOR1	IFNGR2
ADIPOR1	ITPR3
ADIPOR1	KCNK1
ADIPOR1	KIF21A
ADIPOR1	KIF23
ADIPOR1	KIF2C
ADIPOR1	KIF3B
ADIPOR1	KPNB1
ADIPOR1	LAMP2
ADIPOR1	MAL2
ADIPOR1	MAPK9
ADIPOR1	MAPRE1
ADIPOR1	MCM3
ADIPOR1	MKI67
ADIPOR1	MLLT11
ADIPOR1	MMP1
ADIPOR1	MORF4L2
ADIPOR1	MTHFD2
ADIPOR1	MTMR4
ADIPOR1	MYD88
ADIPOR1	NCAPD2
ADIPOR1	NSF
ADIPOR1	NUDCD1
ADIPOR1	OAS2
ADIPOR1	OTUB1
ADIPOR1	PANK3
ADIPOR1	PDIA4
ADIPOR1	PEX13
ADIPOR1	PGK1
ADIPOR1	POSTN
ADIPOR1	PPT1
ADIPOR1	PRC1
ADIPOR1	PRKDC
ADIPOR1	PSMB5
ADIPOR1	PTP4A2
ADIPOR1	RAB22A
ADIPOR1	RAB31
ADIPOR1	RAD23B
ADIPOR1	RAD51
ADIPOR1	RFC3
ADIPOR1	RGS16
ADIPOR1	RRM2
ADIPOR1	SIAH2
ADIPOR1	SLC16A3
ADIPOR1	SLC19A1
ADIPOR1	SLC20A1
ADIPOR1	SLC7A5
ADIPOR1	SOX11
ADIPOR1	SOX4
ADIPOR1	SRPK1
ADIPOR1	SRPR
ADIPOR1	SRPRB
ADIPOR1	SSR1
ADIPOR1	STRAP
ADIPOR1	TFDP1
ADIPOR1	TLK2
ADIPOR1	TOP2A
ADIPOR1	TP53INP1
ADIPOR1	TPD52
ADIPOR1	TSN
ADIPOR1	TUBB
ADIPOR1	TULP4
ADIPOR1	UBE2I
ADIPOR1	UBE2N
ADIPOR1	UCHL5
ADIPOR1	USP14
ADIPOR1	VCP
ADIPOR1	VEGFA
ADIPOR1	WWP1
ADIPOR1	XRCC5
ADIPOR1	YWHAB
ADIPOR1	YWHAH
ADIPOR1	ZNF146
ADIPOR1	ZNF217
ADIPOR2	COL4A1
ADIPOR2	PPP2R5A
ADIPOR2	RAD23B
ADIPOR2	SPARC
ADIPOR2	WNK1
ADIPOR2	YWHAG
ADM	ANXA11
ADM	C21orf91
ADM	CALD1
ADM	CDKN1C
ADM	DKK3
ADM	DUSP1
ADM	EIF1
ADM	EXTL2
ADM	GATA6
ADM	GIT2
ADM	GULP1
ADM	IFRD1
ADM	IRS2
ADM	ITM2A
ADM	KLF11
ADM	KLF4
ADM	KLF6
ADM	MAP1B
ADM	MBD2
ADM	NEK7
ADM	NFIB
ADM	NR3C1
ADM	PTEN
ADM	PTGER4
ADM	RBL2
ADM	RECK
ADM	REV3L
ADM	RGL1
ADM	SACS
ADM	SDC2
ADM	SMAD7
ADM	SNN
ADM	TCF4
ADM	TRIM23
ADM	TUBGCP3
ADNP	ANLN
ADNP	AP2B1
ADNP	APH1A
ADNP	ARID1A
ADNP	ARL3
ADNP	ARMC1
ADNP	ATAD2
ADNP	ATP2C1
ADNP	AURKA
ADNP	BCCIP
ADNP	BRCA1
ADNP	BRCA2
ADNP	BRIP1
ADNP	C20orf24
ADNP	CACNA1D
ADNP	CANX
ADNP	CASP3
ADNP	CBFB
ADNP	CBX1
ADNP	CBX3
ADNP	CCNA2
ADNP	CCNB1
ADNP	CCNE1
ADNP	CCNE2
ADNP	CCNF
ADNP	CDC25A
ADNP	CDCA8
ADNP	CDH1
ADNP	CDH11
ADNP	CDK2
ADNP	CDKN2A
ADNP	CDT1
ADNP	CENPA
ADNP	CENPF
ADNP	CKAP2
ADNP	CLSPN
ADNP	CLTC
ADNP	CSE1L
ADNP	CSNK2A1
ADNP	CSTF3
ADNP	CTBP2
ADNP	CTCF
ADNP	DAG1
ADNP	DCTN5
ADNP	DDX21
ADNP	DHX9
ADNP	DNM1L
ADNP	DNMT3A
ADNP	DNMT3B
ADNP	E2F1
ADNP	E2F2
ADNP	E2F3
ADNP	E2F5
ADNP	ECT2
ADNP	ELAVL1
ADNP	EMP2
ADNP	ENAH
ADNP	ENC1
ADNP	ENSA
ADNP	FANCC
ADNP	FANCD2
ADNP	FANCI
ADNP	FARP1
ADNP	FBXL2
ADNP	FBXO5
ADNP	FEN1
ADNP	FOXA1
ADNP	FOXM1
ADNP	FUT8
ADNP	GATA3
ADNP	GCH1
ADNP	GDI1
ADNP	GDI2
ADNP	GLO1
ADNP	GNAI3
ADNP	GNPTAB
ADNP	GPRC5A
ADNP	GRB2
ADNP	GREM1
ADNP	GRHL1
ADNP	GSK3B
ADNP	H2AFX
ADNP	HMGA1
ADNP	HMGB3
ADNP	HMMR
ADNP	HN1
ADNP	HSP90AA1
ADNP	HSPH1
ADNP	IDI1
ADNP	IGF1R
ADNP	ILF3
ADNP	KCNK1
ADNP	KCTD3
ADNP	KIAA0101
ADNP	KIF11
ADNP	KIF21A
ADNP	KIF23
ADNP	KIF2C
ADNP	KPNB1
ADNP	LAMP2
ADNP	LAMP3
ADNP	LIMK1
ADNP	LYPLA1
ADNP	M6PR
ADNP	MAD2L1
ADNP	MAL2
ADNP	MAPK13
ADNP	MAPRE1
ADNP	MCM3
ADNP	MCM4
ADNP	MCM6
ADNP	MGAT4A
ADNP	MKI67
ADNP	MORF4L2
ADNP	MTF2
ADNP	MTMR4
ADNP	MTSS1
ADNP	MYD88
ADNP	NBN
ADNP	NCAPD2
ADNP	NCDN
ADNP	NCOA3
ADNP	NCOA6
ADNP	NOLC1
ADNP	NRAS
ADNP	OTUB1
ADNP	PAK1
ADNP	PANK3
ADNP	PARP1
ADNP	PBX1
ADNP	PDIA4
ADNP	PGK1
ADNP	PLK4
ADNP	POLQ
ADNP	POSTN
ADNP	PPT1
ADNP	PRC1
ADNP	PRKCI
ADNP	PRKDC
ADNP	PRLR
ADNP	PTDSS1
ADNP	PTPN1
ADNP	PTPRJ
ADNP	RAB22A
ADNP	RAB27B
ADNP	RABIF
ADNP	RAD18
ADNP	RAD21
ADNP	RARA
ADNP	RCC1
ADNP	RFC3
ADNP	RRM2
ADNP	RRP1B
ADNP	SAE1
ADNP	SEMA4D
ADNP	SEPHS1
ADNP	SH3BGRL
ADNP	SLC16A6
ADNP	SLC20A1
ADNP	SLC2A1
ADNP	SLC7A1
ADNP	SLC7A5
ADNP	SLC9A2
ADNP	SMARCD1
ADNP	SMNDC1
ADNP	SNRPD1
ADNP	SOX11
ADNP	SOX4
ADNP	SRC
ADNP	SREBF2
ADNP	SRPK1
ADNP	SSR1
ADNP	ST14
ADNP	STMN1
ADNP	STXBP4
ADNP	TARDBP
ADNP	TBK1
ADNP	TERF1
ADNP	TFAP2A
ADNP	TK1
ADNP	TOP2A
ADNP	TOPBP1
ADNP	TP53INP1
ADNP	TPBG
ADNP	TPD52
ADNP	TPX2
ADNP	TRIT1
ADNP	TRNT1
ADNP	TRPS1
ADNP	TSN
ADNP	TTLL4
ADNP	TUBB
ADNP	TULP4
[truncated: 35,077 more rows]
