# Supplementary material for: Inferring miRNA sponge co-regulation of protein-protein interactions in human breast cancer
Source: BMC Bioinformatics. 2017 May 8;18:243. doi: 10.1186/s12859-017-1672-2 (PMC5423010; doi:10.1186/s12859-017-1672-2)
Supplement: Supplementary file 2 — BRCA-related miRSCoPPI network. The network contains three types of interactions including 11292 miRNA sponge interactions, 10448 PPIs and 165 lncRNA-target interactions. (XLSX 361 kb) [file 12859_2017_1672_MOESM2_ESM.xlsx]

## Sheet: BRCA-related miRSCoPPI network
Molecular_1	Molecular_2	Type
ABCA1	ACVR1	S
ABCA1	AGTR1	S
ABCA1	ATF3	S
ABCA1	BMPR2	S
ABCA1	BNIP2	S
ABCA1	BTG2	S
ABCA1	CALD1	S
ABCA1	CAV1	S
ABCA1	CAV2	S
ABCA1	CCND2	S
ABCA1	CREB1	S
ABCA1	CRY2	S
ABCA1	CYR61	S
ABCA1	DAB2	S
ABCA1	EGR1	S
ABCA1	ELMO1	S
ABCA1	ESR2	S
ABCA1	FAS	S
ABCA1	FBXL5	S
ABCA1	FBXL7	S
ABCA1	FBXW7	S
ABCA1	FGL2	S
ABCA1	GATA6	S
ABCA1	GIT2	S
ABCA1	HIC1	S
ABCA1	HIPK1	S
ABCA1	ID4	S
ABCA1	IRS2	S
ABCA1	KLF10	S
ABCA1	KLF6	S
ABCA1	KLHL2	S
ABCA1	MALAT1	S
ABCA1	MAP1B	S
ABCA1	MEG3	S
ABCA1	MEIS2	S
ABCA1	MYLIP	S
ABCA1	NCOA1	S
ABCA1	PNMA1	S
ABCA1	PNRC1	S
ABCA1	PPARA	S
ABCA1	PTEN	S
ABCA1	RASD1	S
ABCA1	RBL2	S
ABCA1	REV1	S
ABCA1	REV3L	S
ABCA1	RGS5	S
ABCA1	RND3	S
ABCA1	ROCK2	S
ABCA1	RRAS2	S
ABCA1	RTN4	S
ABCA1	SACS	S
ABCA1	SASH1	S
ABCA1	SDC2	S
ABCA1	SMAD3	S
ABCA1	SMAD4	S
ABCA1	SMAD5	S
ABCA1	SNN	S
ABCA1	SNTB2	S
ABCA1	TACC1	S
ABCA1	TAL1	S
ABCA1	VLDLR	S
ABCA1	WASF3	S
ABCA2	ATP7B	S
ABCA2	CRY2	S
ABCA2	EP300	S
ABCA2	LRP1	S
ABCA2	MEG3	S
ABCA2	MYO9A	S
ABCA2	NEAT1	S
ABCA2	NEK9	S
ABCA3	AP2B1	S
ABCA3	APH1A	S
ABCA3	ATAD2	S
ABCA3	BIRC5	S
ABCA3	CDT1	S
ABCA3	CENPF	S
ABCA3	CLSPN	S
ABCA3	E2F2	S
ABCA3	FLNB	S
ABCA3	GRB2	S
ABCA3	HYOU1	S
ABCA3	KIF2C	S
ABCA3	MCM2	S
ABCA3	MCM3	S
ABCA3	NSF	S
ABCA3	PBX1	S
ABCA3	PDIA4	S
ABCA3	PRC1	S
ABCA3	PRKDC	S
ABCD3	ADNP	S
ABCD3	CCNA2	S
ABCD3	CCNB1	S
ABCD3	CCND1	S
ABCD3	CDS1	S
ABCD3	ECT2	S
ABCD3	HMGN1	S
ABCD3	IGF1R	S
ABCD3	MYD88	S
ABCD3	NBN	S
ABCD3	PBX1	S
ABCD3	PRC1	S
ABCD3	TPD52	S
ABCD3	TSN	S
ABL1	BMP6	S
ABL1	BMP7	S
ABL1	CAV2	S
ABL1	CCND2	S
ABL1	DLL1	S
ABL1	EGFR	S
ABL1	EGR1	S
ABL1	ELMO1	S
ABL1	EPHA2	S
ABL1	FGFR1	S
ABL1	GFOD1	S
ABL1	JUN	S
ABL1	KLF6	S
ABL1	LATS2	S
ABL1	LMNA	S
ABL1	MAP1B	S
ABL1	MBP	S
ABL1	MEG3	S
ABL1	MET	S
ABL1	MPDZ	S
ABL1	NRP1	S
ABL1	PER1	S
ABL1	PKP1	S
ABL1	PTEN	S
ABL1	PTPRG	S
ABL1	RBMS1	S
ABL1	REV3L	S
ABL1	ROCK2	S
ABL1	SACS	S
ABL1	SASH1	S
ABL1	SNRK	S
ABL1	SNTB2	S
ABL1	TACC1	S
ABL1	TAL1	S
ABL1	TIMP2	S
ABL1	TLE4	S
ABL2	ADNP	S
ABL2	ANLN	S
ABL2	APH1A	S
ABL2	BIRC5	S
ABL2	CALU	S
ABL2	CBX3	S
ABL2	CCNA2	S
ABL2	CCNE1	S
ABL2	CCNE2	S
ABL2	CENPF	S
ABL2	CLSPN	S
ABL2	DCK	S
ABL2	DCTN5	S
ABL2	DDX21	S
ABL2	DHX9	S
ABL2	E2F1	S
ABL2	E2F3	S
ABL2	ECT2	S
ABL2	ENAH	S
ABL2	FANCA	S
ABL2	FOXM1	S
ABL2	HDGF	S
ABL2	HMMR	S
ABL2	KIF11	S
ABL2	KIF23	S
ABL2	MCM4	S
ABL2	MED1	S
ABL2	MMP1	S
ABL2	MYD88	S
ABL2	POSTN	S
ABL2	PRC1	S
ABL2	PRKDC	S
ABL2	RAD21	S
ABL2	RCC1	S
ABL2	RGS16	S
ABL2	SOAT1	S
ABL2	SRPK1	S
ABL2	STMN1	S
ABL2	TOP2A	S
ABL2	UCHL5	S
ABL2	ZBED4	S
ACACA	CAP2	S
ACADM	BLCAP	S
ACADM	BMPR2	S
ACADM	GFOD1	S
ACADM	HIPK1	S
ACADM	IREB2	S
ACADM	MEG3	S
ACADM	MET	S
ACADM	PNRC1	S
ACADM	SNRK	S
ACTB	AKT1	S
ACTB	ANLN	S
ACTB	APH1A	S
ACTB	AURKA	S
ACTB	BCCIP	S
ACTB	BIRC5	S
ACTB	BUB3	S
ACTB	CALU	S
ACTB	CAP1	S
ACTB	CASP3	S
ACTB	CBX3	S
ACTB	CCNB1	S
ACTB	CCNE1	S
ACTB	CCNE2	S
ACTB	CENPA	S
ACTB	CKAP2	S
ACTB	CLSPN	S
ACTB	DHCR7	S
ACTB	DTL	S
ACTB	E2F2	S
ACTB	E2F5	S
ACTB	ENAH	S
ACTB	FEN1	S
ACTB	FOXM1	S
ACTB	GCH1	S
ACTB	HDGF	S
ACTB	HMGA1	S
ACTB	HMGN1	S
ACTB	HOTAIR	S
ACTB	HYOU1	S
ACTB	KIF23	S
ACTB	LAMP2	S
ACTB	MCM6	S
ACTB	MMP1	S
ACTB	MMP14	S
ACTB	MTCH2	S
ACTB	MYD88	S
ACTB	OTUB1	S
ACTB	PDIA4	S
ACTB	PLOD1	S
ACTB	PPT1	S
ACTB	RAD51	S
ACTB	RGS16	S
ACTB	RRBP1	S
ACTB	SAE1	S
ACTB	SDC1	S
ACTB	SRA1	S
ACTB	STMN1	S
ACTB	TOP2A	S
ACTB	TPD52	S
ACTB	TRAF4	S
ACTB	XRCC5	S
ACTB	YKT6	S
ACVR1	ATM	S
ACVR1	BLCAP	S
ACVR1	BMP6	S
ACVR1	BMP7	S
ACVR1	BMPR2	S
ACVR1	BNIP2	S
ACVR1	CALD1	S
ACVR1	CAV1	S
ACVR1	CAV2	S
ACVR1	CCND2	S
ACVR1	DLL1	S
ACVR1	EGFR	S
ACVR1	FBXL5	S
ACVR1	FHL1	S
ACVR1	GRB10	S
ACVR1	INHBB	S
ACVR1	KLF4	S
ACVR1	KLF6	S
ACVR1	LATS2	S
ACVR1	MAP1B	S
ACVR1	MEF2A	S
ACVR1	MET	S
ACVR1	NRP1	S
ACVR1	PER1	S
ACVR1	PNRC1	S
ACVR1	PTEN	S
ACVR1	PTPRG	S
ACVR1	ROCK1	S
ACVR1	RTN4	S
ACVR1	SASH1	S
ACVR1	SNRK	S
ACVR1	SNTB2	S
ACVR1	TACC1	S
ACVR1	TAL1	S
ACVR1	TLE4	S
ADH1B	BMPR2	S
ADH1B	BNIP2	S
ADH1B	CLU	S
ADH1B	CREB1	S
ADH1B	GNS	S
ADH1B	IREB2	S
ADH1B	MALAT1	S
ADH1B	MEF2A	S
ADH1B	MET	S
ADH1B	MTUS1	S
ADH1B	MYO9A	S
ADH1B	NEK7	S
ADH1B	SATB1	S
ADH1B	SMAD4	S
ADH1B	SNRK	S
ADH1B	SNTB2	S
ADH1B	XPC	S
ADNP	ANLN	S
ADNP	AP2B1	S
ADNP	APH1A	S
ADNP	ARL3	S
ADNP	ATAD2	S
ADNP	AURKA	S
ADNP	BCCIP	S
ADNP	BRCA1	S
ADNP	BRCA2	S
ADNP	CASP3	S
ADNP	CBX1	S
ADNP	CBX3	S
ADNP	CCNA2	S
ADNP	CCNB1	S
ADNP	CCNE1	S
ADNP	CCNE2	S
ADNP	CDK2	S
ADNP	CDT1	S
ADNP	CENPA	S
ADNP	CENPF	S
ADNP	CKAP2	S
ADNP	CLSPN	S
ADNP	CSTF3	S
ADNP	CTBP2	S
ADNP	CTCF	S
ADNP	DAG1	S
ADNP	DCTN5	S
ADNP	DDX21	S
ADNP	DHX9	S
ADNP	DNM1L	S
ADNP	E2F1	S
ADNP	E2F2	S
ADNP	E2F3	S
ADNP	E2F5	S
ADNP	ECT2	S
ADNP	ENAH	S
ADNP	ENSA	S
ADNP	FANCC	S
ADNP	FANCI	S
ADNP	FARP1	S
ADNP	FBXL2	S
ADNP	FEN1	S
ADNP	FOXA1	S
ADNP	FOXM1	S
ADNP	FUT8	S
ADNP	GATA3	S
ADNP	GCH1	S
ADNP	GNAI3	S
ADNP	GRB2	S
ADNP	GREM1	S
ADNP	GSK3B	S
ADNP	HMGA1	S
ADNP	HMGB3	S
ADNP	HMMR	S
ADNP	IGF1R	S
ADNP	ILF3	S
ADNP	KCTD3	S
ADNP	KIF11	S
ADNP	KIF23	S
ADNP	KIF2C	S
ADNP	LAMP2	S
ADNP	LAMP3	S
ADNP	LIMK1	S
ADNP	MCM3	S
ADNP	MCM4	S
ADNP	MCM6	S
ADNP	MTF2	S
ADNP	MTMR4	S
ADNP	MYD88	S
ADNP	NBN	S
ADNP	NCDN	S
ADNP	NCOA3	S
ADNP	NCOA6	S
ADNP	NOLC1	S
ADNP	OTUB1	S
ADNP	PAK1	S
ADNP	PARP1	S
ADNP	PBX1	S
ADNP	PDIA4	S
ADNP	PGK1	S
ADNP	PLK4	S
ADNP	POSTN	S
ADNP	PPT1	S
ADNP	PRC1	S
ADNP	PRKDC	S
ADNP	PRLR	S
ADNP	PTPRJ	S
ADNP	RAD18	S
ADNP	RAD21	S
ADNP	RARA	S
ADNP	RCC1	S
ADNP	RFC3	S
ADNP	RRP1B	S
ADNP	SAE1	S
ADNP	SOX11	S
ADNP	SOX4	S
ADNP	SRC	S
ADNP	SRPK1	S
ADNP	ST14	S
ADNP	STMN1	S
ADNP	TBK1	S
ADNP	TERF1	S
ADNP	TOP2A	S
ADNP	TPBG	S
ADNP	TPD52	S
ADNP	TPX2	S
ADNP	TRNT1	S
ADNP	TRPS1	S
ADNP	TSN	S
ADNP	TTLL4	S
ADNP	TULP4	S
ADNP	UCHL5	S
ADNP	VAV3	S
ADNP	XRCC2	S
ADNP	ZBED4	S
ADRB2	AHR	S
ADRB2	BMPR2	S
ADRB2	CALD1	S
ADRB2	CCND2	S
ADRB2	CLIC4	S
ADRB2	CRY2	S
ADRB2	EGR1	S
ADRB2	FAS	S
ADRB2	GATA6	S
ADRB2	GIT2	S
ADRB2	IGF2	S
ADRB2	IRS2	S
ADRB2	KLF10	S
ADRB2	KLF11	S
ADRB2	LATS1	S
ADRB2	LDB2	S
ADRB2	LRP1	S
ADRB2	MEG3	S
ADRB2	MTUS1	S
ADRB2	MYO9A	S
ADRB2	NEK9	S
ADRB2	NR4A1	S
ADRB2	NRP1	S
ADRB2	PLD1	S
ADRB2	PNRC1	S
ADRB2	PRDM2	S
ADRB2	RBL2	S
ADRB2	RBMS1	S
ADRB2	REV3L	S
ADRB2	SACS	S
ADRB2	SMAD5	S
ADRB2	SOCS3	S
ADRB2	TLR4	S
ADRB2	XRN1	S
AFF3	CHD6	S
AFF3	FARP2	S
AFF3	GOSR1	S
AFF3	MDM4	S
AFF3	PBX1	S
AFF3	POLK	S
AFF3	PTPRJ	S
AFF3	XPC	S
AGTR1	ATF3	S
AGTR1	BMPR2	S
AGTR1	BNIP2	S
AGTR1	BTG2	S
AGTR1	CALD1	S
AGTR1	CAV1	S
AGTR1	CAV2	S
AGTR1	CCND2	S
AGTR1	CLIC4	S
AGTR1	CREB1	S
AGTR1	CRY2	S
AGTR1	CYR61	S
AGTR1	DAB2	S
AGTR1	DKK3	S
AGTR1	EGR1	S
AGTR1	ESR2	S
AGTR1	ETS1	S
AGTR1	FBXL5	S
AGTR1	FBXL7	S
AGTR1	FBXW7	S
AGTR1	FGL2	S
AGTR1	GIT2	S
AGTR1	GNA12	S
AGTR1	GNS	S
AGTR1	H19	S
AGTR1	HIPK1	S
AGTR1	IRS1	S
AGTR1	JUN	S
AGTR1	KLF10	S
AGTR1	KLF11	S
AGTR1	KLF6	S
AGTR1	KLHL2	S
AGTR1	LATS2	S
AGTR1	LRIG1	S
AGTR1	LRP1	S
AGTR1	MALAT1	S
AGTR1	MAP1B	S
AGTR1	MEF2A	S
AGTR1	MEG3	S
AGTR1	MEIS2	S
AGTR1	MYLIP	S
AGTR1	NEAT1	S
AGTR1	PDGFB	S
AGTR1	PNRC1	S
AGTR1	PPARA	S
AGTR1	PTEN	S
AGTR1	RAP1B	S
AGTR1	RASD1	S
AGTR1	RBL2	S
AGTR1	REV1	S
AGTR1	REV3L	S
AGTR1	RGS5	S
AGTR1	RND3	S
AGTR1	ROCK2	S
AGTR1	RRAS2	S
AGTR1	SACS	S
AGTR1	SASH1	S
AGTR1	SDC2	S
AGTR1	SMAD3	S
AGTR1	SMAD4	S
AGTR1	SMAD5	S
AGTR1	SMAD7	S
AGTR1	SNTB2	S
AGTR1	STRN3	S
AGTR1	TACC1	S
AGTR1	TAL1	S
AGTR1	TIMP3	S
AGTR1	TNKS2	S
AGTR1	UBE2B	S
AGTR1	VLDLR	S
AGTR1	WASF3	S
AHR	ATM	S
AHR	AXIN2	S
AHR	BAZ2B	S
AHR	BMPR2	S
AHR	BNIP2	S
AHR	BTG2	S
AHR	CALD1	S
AHR	CCND2	S
AHR	CDK6	S
AHR	CLU	S
AHR	CRY2	S
AHR	DAB2	S
AHR	DLL1	S
AHR	EGR1	S
AHR	FOSB	S
AHR	GATA6	S
AHR	HIPK1	S
AHR	IGF2	S
AHR	IRS1	S
AHR	KLF10	S
AHR	LATS1	S
AHR	LDB2	S
AHR	LMNA	S
AHR	LRIG1	S
AHR	LRP1	S
AHR	MALAT1	S
AHR	MEG3	S
AHR	MTUS1	S
AHR	MYLIP	S
AHR	MYO9A	S
AHR	NEAT1	S
AHR	NEK9	S
AHR	NR4A1	S
AHR	PLD1	S
AHR	PNRC1	S
AHR	PRDM2	S
AHR	PTEN	S
AHR	RASD1	S
AHR	RBL2	S
AHR	RBMS1	S
AHR	RBPMS	S
AHR	ROR1	S
AHR	SMAD5	S
AHR	SNTB2	S
AHR	SOCS3	S
AHR	SON	S
AHR	STC2	S
AHR	TACC1	S
AHR	VLDLR	S
AIG1	AIM1	S
AIG1	AXIN2	S
AIG1	BCL2	S
AIG1	BLCAP	S
AIG1	ITPR1	S
AIG1	LATS1	S
AIG1	LATS2	S
AIG1	PEX12	S
AIG1	RBL2	S
AIG1	RBMS1	S
AIG1	RECK	S
AIG1	RRAS2	S
AIG1	SMAD3	S
AIG1	SNRK	S
AIG1	TACC1	S
AIM1	CALD1	S
AIM1	CAV2	S
AIM1	CCND2	S
AIM1	CCND3	S
AIM1	CIRBP	S
AIM1	CNN3	S
AIM1	CREB1	S
AIM1	EGFR	S
AIM1	EPHA2	S
AIM1	GULP1	S
AIM1	IL23R	S
AIM1	INHBB	S
AIM1	JUN	S
AIM1	KLF4	S
AIM1	KLF5	S
AIM1	KLF6	S
AIM1	LATS1	S
AIM1	LPIN1	S
AIM1	MEG3	S
AIM1	MEST	S
AIM1	MPDZ	S
AIM1	NDRG1	S
AIM1	NFIB	S
AIM1	ODF2L	S
AIM1	PER1	S
AIM1	PER2	S
AIM1	PML	S
AIM1	RARB	S
AIM1	RBL2	S
AIM1	REV3L	S
AIM1	RFC1	S
AIM1	RUNX3	S
AIM1	SASH1	S
AIM1	SEPP1	S
AIM1	TACC1	S
AIM1	TAF1	S
AIM1	TBP	S
AIM1	TES	S
AIM1	TLE4	S
AIM1	TRIM2	S
AIM1	WEE1	S
AIM1	XRN1	S
AKAP9	CHD6	S
AKAP9	DMTF1	S
AKAP9	EP300	S
AKAP9	ETV6	S
AKAP9	NBEA	S
AKAP9	RARB	S
AKAP9	SDC4	S
AKT1	APH1A	S
AKT1	BBC3	S
AKT1	BCCIP	S
AKT1	BIRC5	S
AKT1	CALR	S
AKT1	CBS	S
AKT1	DDB1	S
AKT1	E2F1	S
AKT1	ENSA	S
AKT1	FADS2	S
AKT1	FEN1	S
AKT1	FOXM1	S
AKT1	FUT8	S
AKT1	GRB2	S
AKT1	HDGF	S
AKT1	HMGB3	S
AKT1	KIF2C	S
AKT1	MLF2	S
AKT1	MMP1	S
AKT1	MMP14	S
AKT1	OTUB1	S
AKT1	PARP1	S
AKT1	PHB	S
AKT1	PPIA	S
AKT1	RARA	S
AKT1	RRBP1	S
AKT1	SDC1	S
AKT1	SOX12	S
AKT1	SRA1	S
AKT1	ZWINT	S
AKT2	EFNB1	S
AKT2	EIF1	S
AKT2	H19	S
AKT2	LPIN1	S
AKT2	MBD2	S
AKT2	MEF2C	S
AKT2	NEK7	S
AKT2	SNN	S
AKT2	TLR4	S
ANK3	DAG1	S
ANK3	NFKB1	S
ANK3	PDCD4	S
ANK3	WDR6	S
ANLN	APH1A	S
ANLN	ARPC5	S
ANLN	BIRC5	S
ANLN	BRCA1	S
ANLN	BRCA2	S
ANLN	BUB3	S
ANLN	BZW1	S
ANLN	CALU	S
ANLN	CASP3	S
ANLN	CBX3	S
ANLN	CCNA2	S
ANLN	CCNB1	S
ANLN	CCNE1	S
ANLN	CCNE2	S
ANLN	CDK2	S
ANLN	CDS1	S
ANLN	CDT1	S
ANLN	CENPF	S
ANLN	CLSPN	S
ANLN	CSK	S
ANLN	DCTN5	S
ANLN	DDB1	S
ANLN	DDX21	S
ANLN	DHCR7	S
ANLN	DHX9	S
ANLN	DKC1	S
ANLN	DNM1L	S
ANLN	E2F2	S
ANLN	E2F3	S
ANLN	E2F5	S
ANLN	ENAH	S
ANLN	ENSA	S
ANLN	FADD	S
ANLN	FADS2	S
ANLN	FANCA	S
ANLN	FEN1	S
ANLN	FOXA1	S
ANLN	FOXM1	S
ANLN	GATA3	S
ANLN	GNAI3	S
ANLN	GRB2	S
ANLN	GSK3B	S
ANLN	HDAC2	S
ANLN	HDGF	S
ANLN	HMGA1	S
ANLN	HMGN1	S
ANLN	HYOU1	S
ANLN	ILF3	S
ANLN	INHBA	S
ANLN	IRAK1	S
ANLN	KIF11	S
ANLN	KIF23	S
ANLN	KIF3B	S
ANLN	LAMP2	S
ANLN	MCM3	S
ANLN	MCM6	S
ANLN	MED1	S
ANLN	MYCN	S
ANLN	MYD88	S
ANLN	NCOA3	S
ANLN	NCOA6	S
ANLN	NOLC1	S
ANLN	NSF	S
ANLN	OTUB1	S
ANLN	PBX1	S
ANLN	PDIA4	S
ANLN	PEX13	S
ANLN	PGK1	S
ANLN	PHKG2	S
ANLN	PIM2	S
ANLN	PLK4	S
ANLN	POSTN	S
ANLN	PPIF	S
ANLN	PPT1	S
ANLN	PRC1	S
ANLN	PRKDC	S
ANLN	PRLR	S
ANLN	RAD18	S
ANLN	RAD51	S
ANLN	RGS16	S
ANLN	RIPK2	S
ANLN	RRBP1	S
ANLN	RRP1B	S
ANLN	SAE1	S
ANLN	SIAH2	S
ANLN	SOAT1	S
ANLN	TBK1	S
ANLN	TFDP1	S
ANLN	TLK2	S
ANLN	TOP2A	S
ANLN	TPD52	S
ANLN	TRNT1	S
ANLN	TRPS1	S
ANLN	TSN	S
ANLN	UBE2A	S
ANLN	VAV3	S
ANLN	WT1	S
ANLN	XRCC5	S
AP2B1	ATAD2	S
AP2B1	BIRC5	S
AP2B1	BUB3	S
AP2B1	BZW1	S
AP2B1	CCNE2	S
AP2B1	CLSPN	S
AP2B1	ENAH	S
AP2B1	ERBB3	S
AP2B1	ESR1	S
AP2B1	FGFR3	S
AP2B1	FLNB	S
AP2B1	FOXA1	S
AP2B1	FUT8	S
AP2B1	GATA3	S
AP2B1	GRB2	S
AP2B1	IGF1R	S
AP2B1	KIF3B	S
AP2B1	MDM2	S
AP2B1	MTMR4	S
AP2B1	MYO5B	S
AP2B1	MYO6	S
AP2B1	NCDN	S
AP2B1	NOLC1	S
AP2B1	P2RX4	S
AP2B1	PBX1	S
AP2B1	POLH	S
AP2B1	PRLR	S
AP2B1	RARA	S
AP2B1	TGFB3	S
AP2B1	TOP2A	S
AP2B1	TPBG	S
AP2B1	TPD52	S
AP2B1	TRAF5	S
AP2B1	TRPS1	S
AP2B1	TULP4	S
AP2B1	XBP1	S
APBB2	BMPR2	S
APBB2	BTG2	S
APBB2	CRY2	S
APBB2	DAB2	S
APBB2	FBN1	S
APBB2	FBXL7	S
APBB2	FHL1	S
APBB2	GNS	S
APBB2	HTRA1	S
APBB2	INHBB	S
APBB2	LATS2	S
APBB2	MAP1B	S
APBB2	NEAT1	S
APBB2	NFIC	S
APBB2	NOS3	S
APBB2	PDGFB	S
APBB2	PRDX3	S
APBB2	PTEN	S
APBB2	RASD1	S
APBB2	RBL2	S
APBB2	RECK	S
APBB2	RGS5	S
APBB2	RTN4	S
APBB2	SMAD3	S
APBB2	SMAD5	S
APBB2	SNRK	S
APBB2	SNTB2	S
APBB2	STRN3	S
APBB2	TACC1	S
APBB2	TIMP2	S
APBB2	TIMP3	S
APC	ATRX	S
APC	BAG4	S
APC	BCL2	S
APC	BMPR2	S
APC	BNIP2	S
APC	CAV1	S
APC	CLIC4	S
APC	DLG1	S
APC	GFOD1	S
APC	GNS	S
APC	HIPK1	S
APC	IRS1	S
APC	ITSN2	S
APC	KLF11	S
APC	KLF6	S
APC	LATS1	S
APC	LATS2	S
APC	LEPR	S
APC	MALAT1	S
APC	MEF2A	S
APC	MEST	S
APC	MLH3	S
APC	MSH3	S
APC	MYO9A	S
APC	NEK7	S
APC	NFIB	S
APC	NOVA1	S
APC	NTRK2	S
APC	PLD1	S
APC	PPM1D	S
APC	REV1	S
APC	RGL1	S
APC	ROCK2	S
APC	RTN4	S
APC	SASH1	S
APC	SATB1	S
APC	SMAD4	S
APC	SMAD5	S
APC	SNN	S
APC	SNRK	S
APC	SNTB2	S
APC	SNX1	S
APC	STRN3	S
APC	TAF1	S
APC	TLR4	S
APC	TNKS2	S
APC	TRIM2	S
APC	TRPM7	S
APC	VLDLR	S
APC	WASF3	S
APH1A	ARL3	S
APH1A	ATAD2	S
APH1A	BIRC5	S
APH1A	BRCA1	S
APH1A	BUB3	S
APH1A	CALR	S
APH1A	CALU	S
APH1A	CAP1	S
APH1A	CARM1	S
APH1A	CASP8	S
APH1A	CBX1	S
APH1A	CCNA2	S
APH1A	CCNB1	S
APH1A	CCNE1	S
APH1A	CCNE2	S
APH1A	CDK2	S
APH1A	CDS1	S
APH1A	CDT1	S
APH1A	CENPF	S
APH1A	CKAP2	S
APH1A	CLSPN	S
APH1A	CSK	S
APH1A	CSTF3	S
APH1A	CTBP2	S
APH1A	DCTN5	S
APH1A	DHX9	S
APH1A	E2F1	S
APH1A	E2F2	S
APH1A	E2F3	S
APH1A	E2F5	S
APH1A	ECT2	S
APH1A	ENAH	S
APH1A	ENSA	S
APH1A	FADS2	S
APH1A	FANCA	S
APH1A	FANCI	S
APH1A	FARP1	S
APH1A	FEN1	S
APH1A	FOXM1	S
APH1A	GCH1	S
APH1A	GRB2	S
APH1A	GREM1	S
APH1A	GSK3B	S
APH1A	HDAC2	S
APH1A	HDGF	S
APH1A	HMGA1	S
APH1A	HMGN1	S
APH1A	HMMR	S
APH1A	HYOU1	S
APH1A	ILF3	S
APH1A	IRAK1	S
APH1A	ITPR3	S
APH1A	KIF11	S
APH1A	KIF23	S
APH1A	KIF2C	S
APH1A	LAMP2	S
APH1A	LAMP3	S
APH1A	LIMK1	S
APH1A	MCM2	S
APH1A	MCM3	S
APH1A	MCM4	S
APH1A	MCM6	S
APH1A	MDM2	S
APH1A	MLF2	S
APH1A	MMP1	S
APH1A	MMP13	S
APH1A	MMP14	S
APH1A	MTMR4	S
APH1A	MYD88	S
APH1A	NCOA6	S
APH1A	NOLC1	S
APH1A	OTUB1	S
APH1A	PARP1	S
APH1A	PBX1	S
APH1A	PDIA4	S
APH1A	PEX13	S
APH1A	PIM2	S
APH1A	POSTN	S
APH1A	PPIF	S
APH1A	PPT1	S
APH1A	PRC1	S
APH1A	PRKDC	S
APH1A	PTMA	S
APH1A	RAD18	S
APH1A	RCC1	S
APH1A	RFC3	S
APH1A	RRP1B	S
APH1A	SAE1	S
APH1A	SRC	S
APH1A	SRPK1	S
APH1A	SRPRB	S
APH1A	STMN1	S
APH1A	STRN4	S
APH1A	TFDP1	S
APH1A	TOP2A	S
APH1A	TPD52	S
APH1A	TPX2	S
APH1A	TRAF4	S
APH1A	TRPS1	S
APH1A	TSN	S
APH1A	TULP4	S
APH1A	UCHL5	S
APH1A	WT1	S
APH1A	ZBED4	S
APLP2	ATM	S
APLP2	CCND3	S
APLP2	CLU	S
APLP2	CRY2	S
APLP2	EFNB1	S
APLP2	ITPR1	S
APLP2	KLHL2	S
APLP2	LRIG1	S
APLP2	PISD	S
APLP2	RARB	S
APLP2	RASD1	S
APLP2	RBL2	S
APLP2	SASH1	S
APLP2	SNTB2	S
AQP1	BTG2	S
AQP1	FBXW7	S
AQP1	HIPK1	S
AQP1	LPIN1	S
AQP1	MEG3	S
AQP1	NEAT1	S
AQP1	NFIB	S
AQP1	TNKS2	S
AQP3	XIST	S
ARL3	BBC3	S
ARL3	CCNE2	S
ARL3	CDT1	S
ARL3	ECT2	S
ARL3	FARP1	S
ARL3	KIF23	S
ARL3	MCM4	S
ARL3	MTMR4	S
ARL3	NBN	S
ARL3	PPIA	S
ARL3	RAD18	S
ARL3	RAD51	S
ARL3	TPD52	S
ARNT2	BZW1	S
ARNT2	FARP2	S
ARNT2	PBX1	S
ARNT2	VAV3	S
ARPC5	CASP3	S
ARPC5	CBX3	S
ARPC5	CCNE2	S
ARPC5	CLSPN	S
ARPC5	CSTF1	S
ARPC5	DCK	S
ARPC5	DTL	S
ARPC5	E2F3	S
ARPC5	ERBB3	S
ARPC5	FOXA1	S
ARPC5	FOXM1	S
ARPC5	GCH1	S
ARPC5	GSK3B	S
ARPC5	IL1A	S
ARPC5	INHBA	S
ARPC5	KIF11	S
ARPC5	KIF3B	S
ARPC5	LAMP2	S
ARPC5	LAMP3	S
ARPC5	MLF2	S
ARPC5	MYCBP	S
ARPC5	MYO6	S
ARPC5	NCOA3	S
ARPC5	NOLC1	S
ARPC5	NUAK2	S
ARPC5	PPIA	S
ARPC5	PSMD7	S
ARPC5	RAD21	S
ARPC5	SAE1	S
ARPC5	SOX12	S
ARPC5	SOX4	S
ARPC5	SRC	S
ARPC5	STAT1	S
ARPC5	TBK1	S
ARPC5	TPD52	S
ARPC5	TULP4	S
ATAD2	AURKA	S
ATAD2	BIRC5	S
ATAD2	CBX1	S
ATAD2	CCNA2	S
ATAD2	CCNB1	S
ATAD2	CDK2	S
ATAD2	CENPA	S
ATAD2	CENPF	S
ATAD2	CKAP2	S
ATAD2	CSTF1	S
ATAD2	CSTF3	S
ATAD2	CTCF	S
ATAD2	DCTN5	S
ATAD2	DNM1L	S
ATAD2	DTL	S
ATAD2	E2F1	S
ATAD2	E2F2	S
ATAD2	E2F3	S
ATAD2	E2F5	S
ATAD2	ECT2	S
ATAD2	EHF	S
ATAD2	ENAH	S
ATAD2	FADD	S
ATAD2	FANCI	S
ATAD2	FEN1	S
ATAD2	FLNB	S
ATAD2	FOXA1	S
ATAD2	GATA3	S
ATAD2	GCH1	S
ATAD2	GNAI3	S
ATAD2	GRB2	S
ATAD2	GSK3B	S
ATAD2	HMGB3	S
ATAD2	HMMR	S
ATAD2	HYOU1	S
ATAD2	KIF23	S
ATAD2	LAMP3	S
ATAD2	MCM2	S
ATAD2	MCM3	S
ATAD2	MCM6	S
ATAD2	MTCH2	S
ATAD2	MTMR4	S
ATAD2	NCOA3	S
ATAD2	NCOA6	S
ATAD2	NOLC1	S
ATAD2	NSF	S
ATAD2	PBX1	S
ATAD2	PHB	S
ATAD2	PLK4	S
ATAD2	POLH	S
ATAD2	PRC1	S
ATAD2	PRKDC	S
ATAD2	PRLR	S
ATAD2	RAD21	S
ATAD2	RCC1	S
ATAD2	RFC3	S
ATAD2	SOX11	S
ATAD2	SOX4	S
ATAD2	SRC	S
ATAD2	SRPK1	S
ATAD2	STMN1	S
ATAD2	TERT	S
ATAD2	TOP2A	S
ATAD2	TPBG	S
ATAD2	TRPS1	S
ATAD2	TSN	S
ATAD2	TULP4	S
ATAD2	UCHL5	S
ATAD2	VAV3	S
ATAD2	WT1	S
ATAD2	XRCC2	S
ATAD2	ZWINT	S
ATF1	PNRC2	S
ATF3	BCL2	S
ATF3	BMPR2	S
ATF3	BNIP2	S
ATF3	BTG2	S
ATF3	CAV1	S
ATF3	CDK6	S
ATF3	CRY2	S
ATF3	CYR61	S
ATF3	DAB2	S
ATF3	FBXL5	S
ATF3	HEY1	S
ATF3	KLF6	S
ATF3	LRP1	S
ATF3	MALAT1	S
ATF3	MEF2A	S
ATF3	MINK1	S
ATF3	MTUS1	S
ATF3	MXI1	S
ATF3	NCOA1	S
ATF3	NEAT1	S
ATF3	NFIB	S
ATF3	NPTX1	S
ATF3	PTEN	S
ATF3	REV3L	S
ATF3	ROCK2	S
ATF3	SACS	S
ATF3	SMAD3	S
ATF3	SMAD4	S
ATF3	SOCS3	S
ATF3	TLE4	S
ATM	BAZ2B	S
ATM	BTG2	S
ATM	CALD1	S
ATM	CAV2	S
ATM	CDK6	S
ATM	CREB1	S
ATM	DSC3	S
ATM	FBXW7	S
ATM	FHL1	S
ATM	ID4	S
ATM	IL23R	S
ATM	IRS2	S
ATM	JUN	S
ATM	KIT	S
ATM	KLF4	S
ATM	KLF5	S
ATM	LATS1	S
ATM	LATS2	S
ATM	LRP2	S
ATM	MALAT1	S
ATM	MEG3	S
ATM	MEST	S
ATM	NEAT1	S
ATM	NFIB	S
ATM	NFIX	S
ATM	NOVA1	S
ATM	PER2	S
ATM	REV1	S
ATM	RGS2	S
ATM	ROCK1	S
ATM	SACS	S
ATM	SASH1	S
ATM	SMAD5	S
ATM	SON	S
ATM	TACC1	S
ATM	TAL1	S
ATM	TNKS2	S
ATM	XIST	S
ATM	XRN1	S
ATP7B	FARP2	S
ATRX	BAG4	S
ATRX	BAZ2B	S
ATRX	BMPR2	S
ATRX	BTG2	S
ATRX	DLG1	S
ATRX	ETS1	S
ATRX	FBXL5	S
ATRX	GIT2	S
ATRX	GRB10	S
ATRX	GULP1	S
ATRX	HIPK1	S
ATRX	ITPR1	S
ATRX	KLF10	S
ATRX	KLF6	S
ATRX	LATS1	S
ATRX	LEPR	S
ATRX	MALAT1	S
ATRX	MEF2A	S
ATRX	MET	S
ATRX	MSH3	S
ATRX	MYO9A	S
ATRX	NCOA1	S
ATRX	PER2	S
ATRX	PTEN	S
ATRX	RECK	S
ATRX	REV1	S
ATRX	REV3L	S
ATRX	RGL1	S
ATRX	RND3	S
ATRX	ROCK2	S
ATRX	SACS	S
ATRX	SMAD5	S
ATRX	SNN	S
ATRX	STRN3	S
ATRX	TACC1	S
ATRX	TNKS2	S
ATRX	TRPM7	S
ATRX	VLDLR	S
AURKA	BCCIP	S
AURKA	BZW1	S
AURKA	CALU	S
AURKA	CASP3	S
AURKA	CCNB1	S
AURKA	CCNE2	S
AURKA	CDK2	S
AURKA	CDT1	S
AURKA	DCTN5	S
AURKA	DHCR7	S
AURKA	DTL	S
AURKA	E2F3	S
AURKA	FADD	S
AURKA	FANCI	S
AURKA	FEN1	S
AURKA	FOXM1	S
AURKA	FUT8	S
AURKA	GIPC1	S
AURKA	GNAI3	S
AURKA	GSK3B	S
AURKA	HDAC2	S
AURKA	HMGA1	S
AURKA	HMMR	S
AURKA	MCM3	S
AURKA	MCM4	S
AURKA	MCM6	S
AURKA	MED1	S
AURKA	MYD88	S
AURKA	NASP	S
AURKA	NCOA3	S
AURKA	NCOA6	S
AURKA	NOLC1	S
AURKA	NSF	S
AURKA	OTUB1	S
AURKA	PBX1	S
AURKA	POLH	S
AURKA	PSME4	S
AURKA	PTPRJ	S
AURKA	RAB31	S
AURKA	RAD21	S
AURKA	RARA	S
AURKA	RFC3	S
AURKA	RGS16	S
AURKA	RIPK2	S
AURKA	SIAH2	S
AURKA	SOX11	S
AURKA	SRC	S
AURKA	TRNT1	S
AURKA	UCHL5	S
AURKA	XBP1	S
AXIN1	BIRC5	S
AXIN1	BRCA1	S
AXIN1	CALR	S
AXIN1	DDR1	S
AXIN1	FANCI	S
AXIN1	FOXM1	S
AXIN1	HMGB3	S
AXIN1	HYOU1	S
AXIN1	ICAM1	S
AXIN1	IGF1R	S
AXIN1	ILF3	S
AXIN1	IRAK1	S
AXIN1	MCM4	S
AXIN1	MYO6	S
AXIN1	NOLC1	S
AXIN1	NUMA1	S
AXIN1	PARP1	S
AXIN1	PPIA	S
AXIN1	TPX2	S
AXIN2	BCL2	S
AXIN2	BNIP2	S
AXIN2	BTG2	S
AXIN2	CCND2	S
AXIN2	CDK6	S
AXIN2	CIRBP	S
AXIN2	CREB1	S
AXIN2	DLL1	S
AXIN2	EPHA2	S
AXIN2	FBXW7	S
AXIN2	FGFR1	S
AXIN2	FLOT2	S
AXIN2	GFRA1	S
AXIN2	GULP1	S
AXIN2	HGF	S
AXIN2	HIPK1	S
AXIN2	ID4	S
AXIN2	ITPR1	S
AXIN2	JAK2	S
AXIN2	JUN	S
AXIN2	KLF4	S
AXIN2	LATS1	S
AXIN2	LATS2	S
AXIN2	LPIN1	S
AXIN2	LRIG1	S
AXIN2	MALAT1	S
AXIN2	MAP1B	S
AXIN2	MBD1	S
AXIN2	MBP	S
AXIN2	MEG3	S
AXIN2	MINK1	S
AXIN2	MPP2	S
AXIN2	MYLIP	S
AXIN2	NBEA	S
AXIN2	NEAT1	S
AXIN2	PER1	S
AXIN2	PER2	S
AXIN2	PEX12	S
AXIN2	PISD	S
AXIN2	PML	S
AXIN2	RARB	S
AXIN2	RBL2	S
AXIN2	RBMS1	S
AXIN2	RECK	S
AXIN2	RRAS2	S
AXIN2	SACS	S
AXIN2	SMAD3	S
AXIN2	SMAD7	S
AXIN2	SNRK	S
AXIN2	SNTB2	S
AXIN2	TACC1	S
AXIN2	TLE4	S
BACH1	CALD1	S
BACH1	FAS	S
BACH1	FBXW7	S
BACH1	KLF10	S
BACH1	KLF6	S
BACH1	KLHL2	S
BACH1	LYN	S
BACH1	MEG3	S
BACH1	MEIS2	S
BACH1	NTRK3	S
BACH1	ODF2L	S
BACH1	PER2	S
BACH1	RARB	S
BACH1	RND3	S
BACH1	ROR1	S
BACH1	SACS	S
BACH1	TLR2	S
BAG3	BCL7B	S
BAG3	RTN4	S
BAG3	UBE2B	S
BAG4	DLG1	S
BAG4	MYO9A	S
BAG4	NEK7	S
BAG4	PEX19	S
BAG4	RTN4	S
BAP1	GNA12	S
BAP1	MKNK2	S
BAZ2B	BCL2	S
BAZ2B	BMPR2	S
BAZ2B	BNIP2	S
BAZ2B	BTG2	S
BAZ2B	CALD1	S
BAZ2B	CCND2	S
BAZ2B	CDK6	S
BAZ2B	CXCL2	S
BAZ2B	DACH1	S
BAZ2B	DKK3	S
BAZ2B	DMTF1	S
BAZ2B	EGR1	S
BAZ2B	FANCM	S
BAZ2B	FBXW7	S
BAZ2B	FHL1	S
BAZ2B	GIT2	S
BAZ2B	GULP1	S
BAZ2B	HIPK1	S
BAZ2B	ID4	S
BAZ2B	INHBB	S
BAZ2B	IREB2	S
BAZ2B	IRS2	S
BAZ2B	ITPR1	S
BAZ2B	JMY	S
BAZ2B	JUN	S
BAZ2B	KIF1B	S
BAZ2B	KLF10	S
BAZ2B	KLF4	S
BAZ2B	KLF6	S
BAZ2B	LATS1	S
BAZ2B	LATS2	S
BAZ2B	LDB2	S
BAZ2B	LEPR	S
BAZ2B	LRP1	S
BAZ2B	LRP2	S
BAZ2B	MALAT1	S
BAZ2B	MEF2A	S
BAZ2B	MET	S
BAZ2B	MTUS1	S
BAZ2B	MXI1	S
BAZ2B	MYO9A	S
BAZ2B	NCOR1	S
BAZ2B	NEK9	S
BAZ2B	NFIB	S
BAZ2B	NFIX	S
BAZ2B	NOVA1	S
BAZ2B	NPTX1	S
BAZ2B	NR4A1	S
BAZ2B	PER2	S
BAZ2B	POLI	S
BAZ2B	PPARA	S
BAZ2B	PRDM2	S
BAZ2B	PTEN	S
BAZ2B	RBL2	S
BAZ2B	RBPMS	S
BAZ2B	RECK	S
BAZ2B	REV3L	S
BAZ2B	RGS2	S
BAZ2B	ROCK2	S
BAZ2B	SACS	S
BAZ2B	SMAD5	S
BAZ2B	SNN	S
BAZ2B	SNRK	S
BAZ2B	SON	S
BAZ2B	TACC1	S
BAZ2B	TAF1	S
BAZ2B	TBX3	S
BAZ2B	TLR4	S
BAZ2B	TNKS2	S
BAZ2B	TRIM2	S
BAZ2B	TRPM7	S
BAZ2B	XIST	S
BAZ2B	XRN1	S
BBC3	CALR	S
BBC3	CARM1	S
BBC3	CBS	S
BBC3	CENPF	S
BBC3	CSK	S
BBC3	DAG1	S
BBC3	DDB1	S
BBC3	DDR1	S
BBC3	ERBB3	S
BBC3	FANCA	S
BBC3	FOXM1	S
BBC3	FUT8	S
BBC3	HDAC1	S
BBC3	HDGF	S
BBC3	HMGA1	S
BBC3	HYOU1	S
BBC3	IRAK1	S
BBC3	ITPR3	S
BBC3	MCM3	S
BBC3	MLF2	S
BBC3	MMP1	S
BBC3	OTUB1	S
BBC3	PHB	S
BBC3	PPT1	S
BBC3	RAD51	S
BBC3	RARA	S
BBC3	SDC1	S
BBC3	TGFB3	S
BBC3	TOP2A	S
BBC3	TPD52	S
BBC3	TPX2	S
BBC3	TRAF4	S
BBC3	TRPS1	S
BBC3	XBP1	S
BBC3	XRCC3	S
BBC3	YKT6	S
BCCIP	BIRC5	S
BCCIP	BRCA1	S
BCCIP	CALR	S
BCCIP	CAP1	S
BCCIP	CBX3	S
BCCIP	CCNA2	S
BCCIP	CCNB1	S
BCCIP	CENPF	S
BCCIP	CLSPN	S
BCCIP	DCTN5	S
BCCIP	DDR1	S
BCCIP	E2F2	S
BCCIP	E2F3	S
BCCIP	ECT2	S
BCCIP	FADD	S
BCCIP	FANCA	S
BCCIP	FOXM1	S
BCCIP	GATA3	S
BCCIP	GCH1	S
BCCIP	HDAC2	S
BCCIP	HMGB3	S
BCCIP	HOTAIR	S
BCCIP	KIF23	S
BCCIP	KIF2C	S
BCCIP	MCM3	S
BCCIP	MCM4	S
BCCIP	MCM6	S
BCCIP	MLF2	S
BCCIP	MTCH2	S
BCCIP	MYCBP	S
BCCIP	MYD88	S
BCCIP	OTUB1	S
BCCIP	PARP1	S
BCCIP	PBX1	S
BCCIP	PPIA	S
BCCIP	PPIF	S
BCCIP	PRC1	S
BCCIP	PSME4	S
BCCIP	RAB31	S
BCCIP	RAD1	S
BCCIP	RAD51	S
BCCIP	SRPRB	S
BCCIP	STRBP	S
BCCIP	TFDP1	S
BCCIP	TOP2A	S
BCCIP	TPD52	S
BCCIP	TPX2	S
BCCIP	TRAF4	S
BCCIP	TSN	S
BCL10	BNIP2	S
BCL10	DDX5	S
BCL10	FAS	S
BCL10	MEIS2	S
BCL2	BNIP2	S
BCL2	BTG2	S
BCL2	CCND2	S
BCL2	CIRBP	S
BCL2	CREB1	S
BCL2	CXCL2	S
BCL2	DLL1	S
BCL2	DMTF1	S
BCL2	EGR2	S
BCL2	ETS1	S
BCL2	FBXW7	S
BCL2	FGFR1	S
BCL2	HGF	S
BCL2	HIPK1	S
BCL2	IGF2	S
BCL2	IRS1	S
BCL2	ITPR1	S
BCL2	JAK2	S
BCL2	JUN	S
BCL2	KLF4	S
BCL2	LATS1	S
BCL2	LEPR	S
BCL2	LRIG1	S
BCL2	MALAT1	S
BCL2	MBD1	S
BCL2	MBP	S
BCL2	MEF2A	S
BCL2	MEG3	S
BCL2	MEIS2	S
BCL2	MTUS1	S
BCL2	MXI1	S
BCL2	NEAT1	S
BCL2	NFIB	S
BCL2	NMT2	S
BCL2	PEX12	S
BCL2	PISD	S
BCL2	PLD1	S
BCL2	PNRC2	S
BCL2	PPARA	S
BCL2	PPM1D	S
BCL2	RARB	S
BCL2	RECK	S
BCL2	REV1	S
BCL2	RGL1	S
BCL2	ROCK2	S
BCL2	SASH1	S
BCL2	SMAD3	S
BCL2	SMAD4	S
BCL2	SMAD7	S
BCL2	SNRK	S
BCL2	SNTB2	S
BCL2	TLE4	S
BCL2	TRPM7	S
BCL2	WASF3	S
BCL7B	FBN1	S
BCL7B	ITPK1	S
BCL7B	RTN4	S
BECN1	NRIP1	S
BECN1	TOB1	S
BID	BIRC5	S
BID	CAP1	S
BID	CCNA2	S
BID	CCNB1	S
BID	CDT1	S
BID	CENPF	S
BID	CKAP2	S
BID	DTL	S
BID	E2F1	S
BID	E2F2	S
BID	E2F3	S
BID	ECT2	S
BID	ENAH	S
BID	FANCA	S
BID	FARP1	S
BID	FEN1	S
BID	FMR1	S
BID	FOXM1	S
BID	HDAC2	S
BID	HMGN1	S
BID	HMMR	S
BID	IRAK1	S
BID	MCM3	S
BID	MCM6	S
BID	MMP13	S
BID	MYD88	S
BID	PTMA	S
BID	RIT1	S
BID	STMN1	S
BID	TOP2A	S
BID	TPX2	S
BIRC3	CRLF3	S
BIRC3	EED	S
BIRC3	FOXC1	S
BIRC3	ICAM1	S
BIRC3	JAK2	S
BIRC3	LRP2	S
BIRC3	LYN	S
BIRC5	BLMH	S
BIRC5	BRCA1	S
BIRC5	BUB3	S
BIRC5	BZW1	S
BIRC5	CALR	S
BIRC5	CALU	S
BIRC5	CAP1	S
BIRC5	CARM1	S
BIRC5	CBS	S
BIRC5	CCNE1	S
BIRC5	CDS1	S
BIRC5	CENPF	S
BIRC5	CLSPN	S
BIRC5	DCTN5	S
BIRC5	DDB1	S
BIRC5	DDX21	S
BIRC5	DHCR7	S
BIRC5	DHX9	S
BIRC5	DNM1L	S
BIRC5	E2F2	S
BIRC5	E2F3	S
BIRC5	E2F5	S
BIRC5	ENAH	S
BIRC5	ENSA	S
BIRC5	FADD	S
BIRC5	FADS2	S
BIRC5	FANCA	S
BIRC5	FEN1	S
BIRC5	FMR1	S
BIRC5	GCH1	S
BIRC5	GNAI3	S
BIRC5	GRB2	S
BIRC5	GRK6	S
BIRC5	GSK3B	S
BIRC5	HDAC2	S
BIRC5	HMGA1	S
BIRC5	HMGN1	S
BIRC5	HYOU1	S
BIRC5	ILF3	S
BIRC5	IRAK1	S
BIRC5	IRF1	S
BIRC5	KIF23	S
BIRC5	LAMP2	S
BIRC5	LDHA	S
BIRC5	MCM3	S
BIRC5	MCM6	S
BIRC5	MDM2	S
BIRC5	MMP1	S
BIRC5	MMP14	S
BIRC5	MTCH2	S
BIRC5	MTMR4	S
BIRC5	MYD88	S
BIRC5	OTUB1	S
BIRC5	PARP1	S
BIRC5	PDIA4	S
BIRC5	PEX13	S
BIRC5	PGK1	S
BIRC5	PHB	S
BIRC5	PPIF	S
BIRC5	PPT1	S
BIRC5	PRC1	S
BIRC5	PRKDC	S
BIRC5	PRLR	S
BIRC5	RRBP1	S
BIRC5	RRP1B	S
BIRC5	SRPK1	S
BIRC5	SRPRB	S
BIRC5	STMN1	S
BIRC5	TLK2	S
BIRC5	TPD52	S
BIRC5	TPX2	S
BIRC5	TSN	S
BIRC5	TULP4	S
BIRC5	UBE2A	S
BIRC5	WT1	S
BIRC5	YKT6	S
BLCAP	BMP6	S
BLCAP	BMPR2	S
BLCAP	BNIP2	S
BLCAP	BTG2	S
BLCAP	CAV2	S
BLCAP	CCND2	S
BLCAP	CLIC4	S
BLCAP	DLL1	S
BLCAP	EGFR	S
BLCAP	EIF1	S
BLCAP	FBN1	S
BLCAP	FGFR1	S
BLCAP	GFOD1	S
BLCAP	GULP1	S
BLCAP	H19	S
BLCAP	HEY1	S
BLCAP	HGF	S
BLCAP	HIC1	S
BLCAP	IL1R1	S
BLCAP	INHBB	S
BLCAP	ITSN2	S
BLCAP	KIF1B	S
BLCAP	KLF6	S
BLCAP	LATS2	S
BLCAP	LPIN1	S
BLCAP	MALAT1	S
BLCAP	MAP1B	S
BLCAP	MBP	S
BLCAP	MEF2A	S
BLCAP	MET	S
BLCAP	MN1	S
BLCAP	MPDZ	S
BLCAP	MYLIP	S
BLCAP	NEAT1	S
BLCAP	NFIB	S
BLCAP	NRP1	S
BLCAP	PER1	S
BLCAP	PML	S
BLCAP	PNRC1	S
BLCAP	PTEN	S
BLCAP	PTPRG	S
BLCAP	REV3L	S
BLCAP	RGS2	S
BLCAP	RRAS2	S
BLCAP	RTN4	S
BLCAP	SASH1	S
BLCAP	SMAD3	S
BLCAP	SMAD4	S
BLCAP	SMAD7	S
BLCAP	SNN	S
BLCAP	SNRK	S
BLCAP	SNTB2	S
BLCAP	TACC1	S
BLCAP	TAL1	S
BLMH	BRCA1	S
BLMH	CLSPN	S
BLMH	DDB1	S
BLMH	MED1	S
BLMH	PDIA4	S
BLMH	PGK1	S
BLMH	PLK4	S
BLMH	PPT1	S
BLMH	RAD51	S
BLMH	RFC3	S
BLMH	TOP2A	S
BLMH	TULP4	S
BLMH	UGDH	S
BLMH	WWP1	S
BLMH	XRCC5	S
BMP6	BMPR2	S
BMP6	CAV2	S
BMP6	CCND2	S
BMP6	CLIC4	S
BMP6	DLL1	S
BMP6	FBXL5	S
BMP6	GFOD1	S
BMP6	GNS	S
BMP6	GRB10	S
BMP6	IL23R	S
BMP6	JMY	S
BMP6	KLF6	S
BMP6	LATS2	S
BMP6	LMNA	S
BMP6	MAP1B	S
BMP6	MBD2	S
BMP6	MCPH1	S
BMP6	MEF2A	S
BMP6	MET	S
BMP6	MYLIP	S
BMP6	NFIB	S
BMP6	NRP1	S
BMP6	PER1	S
BMP6	PNRC1	S
BMP6	PTEN	S
BMP6	PTPRG	S
BMP6	ROCK2	S
BMP6	RTN4	S
BMP6	SASH1	S
BMP6	SMAD4	S
BMP6	SMAD5	S
BMP6	TACC1	S
BMP7	BMPR2	S
BMP7	CALD1	S
BMP7	CCND3	S
BMP7	CDK6	S
BMP7	CTGF	S
BMP7	DKK3	S
BMP7	ID4	S
BMP7	KLF4	S
BMP7	MAP1B	S
BMP7	TACC1	S
BMPR2	BNIP2	S
BMPR2	BTG2	S
BMPR2	CALD1	S
BMPR2	CAV1	S
BMPR2	CAV2	S
BMPR2	CCND2	S
BMPR2	CDK6	S
BMPR2	CREB1	S
BMPR2	CRY2	S
BMPR2	CTGF	S
BMPR2	CYR61	S
BMPR2	DAB2	S
BMPR2	DLL1	S
BMPR2	EDNRB	S
BMPR2	EGFR	S
BMPR2	EGR1	S
BMPR2	EGR2	S
BMPR2	ESR2	S
BMPR2	FAS	S
BMPR2	FBXL5	S
BMPR2	FBXL7	S
BMPR2	FGL2	S
BMPR2	FOSB	S
BMPR2	GATA6	S
BMPR2	GEM	S
BMPR2	GFOD1	S
BMPR2	GIT2	S
BMPR2	GNS	S
BMPR2	GRB10	S
BMPR2	GULP1	S
BMPR2	H19	S
BMPR2	HEY1	S
BMPR2	HIC1	S
BMPR2	HIPK1	S
BMPR2	HTRA1	S
BMPR2	INHBB	S
BMPR2	IRS2	S
BMPR2	ITSN2	S
BMPR2	JUN	S
BMPR2	KLF10	S
BMPR2	KLF6	S
BMPR2	KLHL2	S
BMPR2	LATS1	S
BMPR2	LATS2	S
BMPR2	LDB2	S
BMPR2	LRP1	S
BMPR2	MALAT1	S
BMPR2	MAP1B	S
BMPR2	MCPH1	S
BMPR2	MEF2A	S
BMPR2	MEF2C	S
BMPR2	MEG3	S
BMPR2	MEIS2	S
BMPR2	MET	S
BMPR2	MPDZ	S
BMPR2	MTUS1	S
BMPR2	MYLIP	S
BMPR2	MYO9A	S
BMPR2	NCOR1	S
BMPR2	NEK7	S
BMPR2	NEK9	S
BMPR2	NFIB	S
BMPR2	NR4A1	S
BMPR2	NRP1	S
BMPR2	PDGFB	S
BMPR2	PER1	S
BMPR2	PER2	S
BMPR2	PKP1	S
BMPR2	PLD1	S
BMPR2	PNRC1	S
BMPR2	PRDM2	S
BMPR2	PTEN	S
BMPR2	PTPRE	S
BMPR2	PTPRG	S
BMPR2	PTX3	S
BMPR2	RAP1B	S
BMPR2	RASD1	S
BMPR2	RBL2	S
BMPR2	RBMS1	S
BMPR2	RBPMS	S
BMPR2	REV1	S
BMPR2	REV3L	S
BMPR2	RGS5	S
BMPR2	RND3	S
BMPR2	ROCK2	S
BMPR2	RRAS2	S
BMPR2	RTN4	S
BMPR2	SACS	S
BMPR2	SASH1	S
BMPR2	SATB1	S
BMPR2	SEPP1	S
BMPR2	SMAD3	S
BMPR2	SMAD4	S
BMPR2	SMAD5	S
BMPR2	SNN	S
BMPR2	SNTB2	S
BMPR2	SNX1	S
BMPR2	TACC1	S
BMPR2	TAF1	S
BMPR2	TAL1	S
BMPR2	TIMP2	S
BMPR2	TIMP3	S
BMPR2	TLR4	S
BMPR2	TNKS2	S
BMPR2	TRIM2	S
BMPR2	TRPM7	S
BMPR2	UBE2B	S
BMPR2	VLDLR	S
BNC1	BNIP2	S
BNC1	BTG2	S
BNC1	CCND2	S
BNC1	NEAT1	S
BNC1	PNRC1	S
BNC1	SATB1	S
BNC1	TNKS2	S
BNIP2	BTG2	S
BNIP2	CALD1	S
BNIP2	CAV1	S
BNIP2	CAV2	S
BNIP2	CCND2	S
BNIP2	CCND3	S
BNIP2	CDK6	S
BNIP2	CLIC4	S
BNIP2	CLU	S
BNIP2	CNN3	S
BNIP2	CREB1	S
BNIP2	CRY2	S
BNIP2	DAB2	S
BNIP2	DLL1	S
BNIP2	DMTF1	S
BNIP2	EDNRB	S
BNIP2	EGFR	S
BNIP2	EGR1	S
BNIP2	ESR2	S
BNIP2	FAS	S
BNIP2	FBXL5	S
BNIP2	FBXL7	S
BNIP2	FBXW7	S
BNIP2	FGL2	S
BNIP2	FOSB	S
BNIP2	FOXC1	S
BNIP2	GEM	S
BNIP2	GFOD1	S
BNIP2	GNS	S
BNIP2	GRB10	S
BNIP2	GULP1	S
BNIP2	H19	S
BNIP2	HGF	S
BNIP2	HIC1	S
BNIP2	HIPK1	S
[truncated: 19,906 more rows]
