# Supplementary material for: Inferring miRNA sponge co-regulation of protein-protein interactions in human breast cancer
Source: BMC Bioinformatics. 2017 May 8;18:243. doi: 10.1186/s12859-017-1672-2 (PMC5423010; doi:10.1186/s12859-017-1672-2)
Supplement: Supplementary file 3 — Functional enrichment results of hub genes in the BRCA-related miRSCoPPI network. For the experimentally validated miRNA-target interactions, the numbers of enriched GO biological processes and KEGG pathways are 337 and 30, respectively. For the putative computationally predictive miRNA-target interactions, the numbers of enriched GO biological processes and KEGG pathways are 338 and 15, respectively. The p-values are adjusted by Benjamini-Hochberg method. (XLSX 86 kb) [file 12859_2017_1672_MOESM3_ESM.xlsx]

## Sheet: GO Biological Processes
Experimentally validated miRNA-target interactions										Putative computationally predicted miRNA-target interactions
ID	Description	GeneRatio	BgRatio	pvalue	p.adjust	qvalue	geneID	Count		ID	Description	GeneRatio	BgRatio	pvalue	p.adjust	qvalue	geneID	Count
GO:0043627	response to estrogen	13/80	221/16655	3.99662e-11	9.6838e-08	6.18003e-08	672/1956/857/355/811/2932/890/5728/1017/2033/8202/2099/3939	13		GO:0007623	circadian rhythm	12/80	209/16655	3.16829e-10	7.73381e-07	5.08595e-07	3725/3065/5591/1660/355/1655/3066/2033/9112/9611/5728/7153	12
GO:0070482	response to oxygen levels	14/80	323/16655	3.83047e-10	4.06108e-07	2.59171e-07	891/10525/857/3066/355/4088/1958/4089/890/5728/2033/3939/1869/4000	14		GO:0071383	cellular response to steroid hormone stimulus	12/80	265/16655	4.73623e-09	3.03258e-06	1.9943e-06	1956/3065/672/355/1655/5245/2033/2099/811/8202/5915/1601	12
GO:0006260	DNA replication	14/80	338/16655	6.92433e-10	4.06108e-07	2.59171e-07	3725/672/142/4171/4172/1956/811/2237/5983/1736/1017/4173/5478/3159	14		GO:0009755	hormone-mediated signaling pathway	11/80	214/16655	5.87709e-09	3.03258e-06	1.9943e-06	3065/672/1655/5245/2033/2099/811/9611/8202/5915/1601	11
GO:0044772	mitotic cell cycle phase transition	16/80	477/16655	7.97129e-10	4.06108e-07	2.59171e-07	5591/891/4171/1642/4172/1956/890/5728/9184/1017/4173/2033/2273/1063/1869/54443	16		GO:0030518	intracellular steroid hormone receptor signaling pathway	9/80	122/16655	6.75204e-09	3.03258e-06	1.9943e-06	3065/672/1655/5245/2033/2099/811/8202/1601	9
GO:0048511	rhythmic process	14/80	343/16655	8.38027e-10	4.06108e-07	2.59171e-07	3725/5591/7153/1660/3065/23394/3066/355/1655/2932/5728/2033/2099/11335	14		GO:0006260	DNA replication	13/80	338/16655	7.29736e-09	3.03258e-06	1.9943e-06	3725/1956/672/142/4171/1017/4172/811/2237/5478/5981/1736/7014	13
GO:0001666	response to hypoxia	13/80	298/16655	1.5996e-09	6.4597e-07	4.12247e-07	891/10525/857/355/4088/1958/4089/890/5728/2033/3939/1869/4000	13		GO:0043627	response to estrogen	11/80	221/16655	8.22129e-09	3.03258e-06	1.9943e-06	1956/672/355/1017/2033/2099/811/3939/857/5728/8202	11
GO:0097305	response to alcohol	14/80	370/16655	2.23115e-09	6.94862e-07	4.43448e-07	672/1956/3066/355/811/4087/2932/890/5728/1017/8202/2099/1316/11335	14		GO:0048511	rhythmic process	13/80	343/16655	8.69647e-09	3.03258e-06	1.9943e-06	3725/3065/5591/1660/355/1655/3066/2033/2099/9112/9611/5728/7153	13
GO:0036293	response to decreased oxygen levels	13/80	307/16655	2.29422e-09	6.94862e-07	4.43448e-07	891/10525/857/355/4088/1958/4089/890/5728/2033/3939/1869/4000	13		GO:0043401	steroid hormone mediated signaling pathway	10/80	176/16655	1.16861e-08	3.08569e-06	2.02923e-06	3065/672/1655/5245/2033/2099/811/8202/5915/1601	10
GO:0071453	cellular response to oxygen levels	10/80	151/16655	2.66013e-09	7.16167e-07	4.57045e-07	891/10525/857/355/1958/890/5728/2033/1869/4000	10		GO:0033143	regulation of intracellular steroid hormone receptor signaling pathway	7/80	59/16655	1.25978e-08	3.08569e-06	2.02923e-06	3065/672/1655/5245/2033/811/1601	7
GO:0007623	circadian rhythm	11/80	209/16655	4.58956e-09	1.04326e-06	6.65791e-07	3725/5591/7153/1660/3065/3066/355/1655/2932/5728/2033	11		GO:0045786	negative regulation of cell cycle	15/80	499/16655	1.26411e-08	3.08569e-06	2.02923e-06	3065/5591/672/891/3066/1017/811/2273/4088/5713/5728/7153/7014/324/23198	15
GO:0071383	cellular response to steroid hormone stimulus	12/80	265/16655	4.73623e-09	1.04326e-06	6.65791e-07	672/3065/1956/355/5245/811/1655/890/2033/8202/2099/11335	12		GO:0030521	androgen receptor signaling pathway	7/80	62/16655	1.79526e-08	3.98385e-06	2.61988e-06	3065/672/1655/5245/2033/8202/1601	7
GO:1901990	regulation of mitotic cell cycle phase transition	12/80	268/16655	5.37506e-09	1.08532e-06	6.92629e-07	5591/891/1642/1956/890/5728/9184/1017/2273/1063/1869/54443	12		GO:0071560	cellular response to transforming growth factor beta stimulus	11/80	245/16655	2.39027e-08	4.86222e-06	3.19752e-06	3725/3065/142/4087/3066/6642/4088/9611/857/11171/1601	11
GO:0014706	striated muscle tissue development	13/80	340/16655	7.83048e-09	1.45948e-06	9.31415e-07	891/4205/857/4088/811/1958/1655/5728/2033/1063/467/7832/4000	13		GO:0071559	response to transforming growth factor beta	11/80	248/16655	2.70901e-08	5.0867e-06	3.34514e-06	3725/3065/142/4087/3066/6642/4088/9611/857/11171/1601	11
GO:0048146	positive regulation of fibroblast proliferation	7/80	58/16655	1.11459e-08	1.91794e-06	1.224e-06	3725/5591/891/1956/890/2099/1869	7		GO:0007179	transforming growth factor beta receptor signaling pathway	10/80	202/16655	4.33943e-08	7.56611e-06	4.97566e-06	3725/3065/142/4087/6642/4088/9611/857/11171/1601	10
GO:1901987	regulation of cell cycle phase transition	12/80	289/16655	1.24963e-08	1.91794e-06	1.224e-06	5591/891/1642/1956/890/5728/9184/1017/2273/1063/1869/54443	12		GO:0060765	regulation of androgen receptor signaling pathway	5/80	23/16655	7.08338e-08	1.14279e-05	7.5153e-06	3065/1655/5245/2033/1601	5
GO:0060537	muscle tissue development	13/80	354/16655	1.26649e-08	1.91794e-06	1.224e-06	891/4205/857/4088/811/1958/1655/5728/2033/1063/467/7832/4000	13		GO:0014706	striated muscle tissue development	12/80	340/16655	7.49066e-08	1.14279e-05	7.5153e-06	1655/891/2033/811/4088/9611/857/4000/5728/5915/4205/467	12
GO:0071456	cellular response to hypoxia	9/80	136/16655	1.7556e-08	2.50225e-06	1.59689e-06	891/10525/355/1958/890/5728/2033/1869/4000	9		GO:0060537	muscle tissue development	12/80	354/16655	1.16147e-07	1.6211e-05	1.06608e-05	1655/891/2033/811/4088/9611/857/4000/5728/5915/4205/467	12
GO:0006271	DNA strand elongation involved in DNA replication	6/80	38/16655	2.47909e-08	3.33714e-06	2.1297e-06	142/4171/4172/2237/5983/4173	6		GO:0043903	regulation of symbiosis, encompassing mutualism through parasitism	10/80	225/16655	1.1954e-07	1.6211e-05	1.06608e-05	3725/3065/1642/1655/3609/2033/6732/5478/857/7153	10
GO:0036294	cellular response to decreased oxygen levels	9/80	143/16655	2.72116e-08	3.4702e-06	2.21462e-06	891/10525/355/1958/890/5728/2033/1869/4000	9		GO:0042493	response to drug	13/80	441/16655	1.65626e-07	2.12786e-05	1.39934e-05	3725/355/891/3066/4646/1017/811/3939/5825/2354/857/5728/324	13
GO:0032355	response to estradiol	9/80	147/16655	3.4593e-08	4.19095e-06	2.67459e-06	672/1956/811/2932/890/5728/1017/8202/2099	9		GO:0097305	response to alcohol	12/80	370/16655	1.87251e-07	2.1497e-05	1.4137e-05	1956/672/355/4087/3066/1017/2099/811/2354/5728/8202/324	12
GO:0022616	DNA strand elongation	6/80	44/16655	6.19565e-08	7.1486e-06	4.56211e-06	142/4171/4172/2237/5983/4173	6		GO:0042770	signal transduction in response to DNA damage	8/80	129/16655	1.89097e-07	2.1497e-05	1.4137e-05	5591/672/1655/4646/1017/2885/5713/23198	8
GO:0010770	positive regulation of cell morphogenesis involved in differentiation	9/80	159/16655	6.82277e-08	7.51436e-06	4.79553e-06	4131/23394/3066/4088/811/4087/4089/2932/659	9		GO:0030522	intracellular receptor signaling pathway	11/80	301/16655	1.93746e-07	2.1497e-05	1.4137e-05	3065/672/1655/5245/2033/2099/811/9611/8202/5915/1601	11
GO:0007346	regulation of mitotic cell cycle	14/80	488/16655	7.32659e-08	7.7184e-06	4.92575e-06	5591/891/7153/1642/1956/4088/890/5728/9184/1017/2273/1063/1869/54443	14		GO:0045930	negative regulation of mitotic cell cycle	10/80	240/16655	2.17929e-07	2.31289e-05	1.52102e-05	5591/891/1017/2273/4088/5713/5728/7153/324/23198	10
GO:0045786	negative regulation of cell cycle	14/80	499/16655	9.64296e-08	9.73477e-06	6.21256e-06	5591/672/891/7153/3065/3066/4088/811/890/5728/9184/1017/2273/1063	14		GO:1903900	regulation of viral life cycle	9/80	186/16655	2.60958e-07	2.65416e-05	1.74544e-05	3725/3065/1642/1655/3609/2033/6732/5478/7153	9
GO:0051098	regulation of binding	11/80	282/16655	1.00441e-07	9.73477e-06	6.21256e-06	3725/142/23394/857/3066/4088/4087/4089/2932/2033/1869	11		GO:0000082	G1/S transition of mitotic cell cycle	10/80	248/16655	2.95152e-07	2.88186e-05	1.89518e-05	1956/5591/4171/891/1017/4172/2273/5713/5728/23198	10
GO:0043903	regulation of symbiosis, encompassing mutualism through parasitism	10/80	225/16655	1.1954e-07	1.10129e-05	7.02825e-06	3725/7153/1642/3065/3609/857/6732/1655/5478/2033	10		GO:0033144	negative regulation of intracellular steroid hormone receptor signaling pathway	5/80	31/16655	3.47088e-07	3.25862e-05	2.14295e-05	3065/672/5245/811/1601	5
GO:0030518	intracellular steroid hormone receptor signaling pathway	8/80	122/16655	1.22723e-07	1.10129e-05	7.02825e-06	672/3065/5245/811/1655/2033/8202/2099	8		GO:0010948	negative regulation of cell cycle process	10/80	256/16655	3.9544e-07	3.44996e-05	2.26878e-05	5591/672/891/1017/2273/5713/5728/7014/324/23198	10
GO:0007517	muscle organ development	12/80	357/16655	1.27264e-07	1.10129e-05	7.02825e-06	891/4205/857/4088/1958/1655/2033/2273/1063/467/7832/4000	12		GO:0044772	mitotic cell cycle phase transition	13/80	477/16655	4.06077e-07	3.44996e-05	2.26878e-05	1956/5591/1642/4171/891/1017/2033/4172/2273/5713/5728/324/23198	13
GO:0006261	DNA-dependent DNA replication	8/80	126/16655	1.57622e-07	1.31696e-05	8.40458e-06	142/4171/4172/2237/5983/1017/4173/3159	8		GO:0044843	cell cycle G1/S phase transition	10/80	257/16655	4.09868e-07	3.44996e-05	2.26878e-05	1956/5591/4171/891/1017/4172/2273/5713/5728/23198	10
GO:0042493	response to drug	13/80	441/16655	1.65626e-07	1.33771e-05	8.53703e-06	3725/891/857/3066/355/811/2932/4646/5728/1017/3939/1063/5825	13		GO:0050792	regulation of viral process	9/80	199/16655	4.61874e-07	3.75811e-05	2.47143e-05	3725/3065/1642/1655/3609/2033/6732/5478/7153	9
GO:0048145	regulation of fibroblast proliferation	7/80	86/16655	1.78868e-07	1.39806e-05	8.92216e-06	3725/5591/891/1956/890/2099/1869	7		GO:0043900	regulation of multi-organism process	13/80	487/16655	5.13689e-07	4.04489e-05	2.66002e-05	3725/3065/1642/1655/163/3609/2033/6732/5478/29110/857/9513/7153	13
GO:0045930	negative regulation of mitotic cell cycle	10/80	240/16655	2.17929e-07	1.65013e-05	1.05309e-05	5591/891/7153/4088/890/5728/9184/1017/2273/1063	10		GO:1901990	regulation of mitotic cell cycle phase transition	10/80	268/16655	6.01821e-07	4.59077e-05	3.019e-05	1956/5591/1642/891/1017/2273/5713/5728/324/23198	10
GO:0048144	fibroblast proliferation	7/80	89/16655	2.26742e-07	1.66484e-05	1.06247e-05	3725/5591/891/1956/890/2099/1869	7		GO:0016570	histone modification	12/80	423/16655	7.79802e-07	5.76817e-05	3.79329e-05	3065/672/1642/5245/891/3066/1017/2033/11091/6304/9611/8202	12
GO:1903900	regulation of viral life cycle	9/80	186/16655	2.60958e-07	1.85971e-05	1.18683e-05	3725/7153/1642/3065/3609/6732/1655/5478/2033	9		GO:0042326	negative regulation of phosphorylation	12/80	427/16655	8.61061e-07	6.18191e-05	4.06538e-05	3725/5591/5245/891/4088/10935/9611/857/11171/5728/324/467	12
GO:0032508	DNA duplex unwinding	6/80	56/16655	2.72229e-07	1.8846e-05	1.20272e-05	4171/1660/4172/7520/4173/3159	6		GO:0006271	DNA strand elongation involved in DNA replication	5/80	38/16655	9.98752e-07	6.96558e-05	4.58074e-05	142/4171/4172/2237/5981	5
GO:0000082	G1/S transition of mitotic cell cycle	10/80	248/16655	2.95152e-07	1.98653e-05	1.26777e-05	5591/891/4171/4172/1956/5728/1017/4173/2273/1869	10		GO:0016569	covalent chromatin modification	12/80	436/16655	1.07199e-06	7.12786e-05	4.68746e-05	3065/672/1642/5245/891/3066/1017/2033/11091/6304/9611/8202	12
GO:0033143	regulation of intracellular steroid hormone receptor signaling pathway	6/80	59/16655	3.73485e-07	2.44582e-05	1.56088e-05	672/3065/5245/811/1655/2033	6		GO:0045862	positive regulation of proteolysis	11/80	358/16655	1.08042e-06	7.12786e-05	4.68746e-05	355/5245/4627/891/3066/4088/5713/857/5728/1601/23198	11
GO:0044843	cell cycle G1/S phase transition	10/80	257/16655	4.09868e-07	2.61345e-05	1.66786e-05	5591/891/4171/4172/1956/5728/1017/4173/2273/1869	10		GO:1901987	regulation of cell cycle phase transition	10/80	289/16655	1.19508e-06	7.67683e-05	5.04848e-05	1956/5591/1642/891/1017/2273/5713/5728/324/23198	10
GO:0040029	regulation of gene expression, epigenetic	10/80	260/16655	4.55964e-07	2.72956e-05	1.74196e-05	60/672/3065/3066/4088/9188/4087/2932/2033/3159	10		GO:0010608	posttranscriptional regulation of gene expression	12/80	442/16655	1.23695e-06	7.74206e-05	5.09137e-05	1660/4087/3609/54464/811/2332/4088/5713/1736/857/9513/23198	12
GO:0032392	DNA geometric change	6/80	61/16655	4.5676e-07	2.72956e-05	1.74196e-05	4171/1660/4172/7520/4173/3159	6		GO:1901991	negative regulation of mitotic cell cycle phase transition	8/80	171/16655	1.62038e-06	9.87149e-05	6.49174e-05	5591/891/1017/2273/5713/5728/324/23198	8
GO:0050792	regulation of viral process	9/80	199/16655	4.61874e-07	2.72956e-05	1.74196e-05	3725/7153/1642/3065/3609/6732/1655/5478/2033	9		GO:0048732	gland development	12/80	455/16655	1.67375e-06	9.87149e-05	6.49174e-05	3725/1956/5591/355/2099/4088/9611/3667/857/5728/8202/324	12
GO:0030521	androgen receptor signaling pathway	6/80	62/16655	5.03775e-07	2.9063e-05	1.85475e-05	672/3065/5245/1655/2033/8202	6		GO:0045069	regulation of viral genome replication	6/80	76/16655	1.69849e-06	9.87149e-05	6.49174e-05	1642/1655/3609/6732/5478/7153	6
GO:0051052	regulation of DNA metabolic process	11/80	335/16655	5.62418e-07	3.16916e-05	2.0225e-05	3725/672/142/7153/7520/1956/811/2932/1736/1017/659	11		GO:0051054	positive regulation of DNA metabolic process	8/80	177/16655	2.09834e-06	0.000117212	7.70817e-05	3725/1956/672/1017/811/1736/7153/7014	8
GO:0033044	regulation of chromosome organization	10/80	284/16655	1.02035e-06	5.54086e-05	3.53608e-05	672/891/142/7520/4089/1736/5728/9184/3159/1063	10		GO:0022616	DNA strand elongation	5/80	44/16655	2.1128e-06	0.000117212	7.70817e-05	142/4171/4172/2237/5981	5
GO:0071241	cellular response to inorganic substance	8/80	161/16655	1.02905e-06	5.54086e-05	3.53608e-05	3725/891/4205/355/811/2932/890/1017	8		GO:0055012	ventricular cardiac muscle cell differentiation	4/80	20/16655	2.25515e-06	0.000122329	8.04467e-05	891/4000/5915/4205	4
GO:0000302	response to reactive oxygen species	9/80	222/16655	1.15311e-06	6.0739e-05	3.87626e-05	3725/142/3066/355/2932/890/1017/3939/1316	9		GO:0006261	DNA-dependent DNA replication	7/80	126/16655	2.41042e-06	0.000125742	8.26909e-05	142/4171/1017/4172/2237/5981/7014	7
GO:0071391	cellular response to estrogen stimulus	5/80	41/16655	1.47444e-06	7.6012e-05	4.85095e-05	1956/355/890/8202/2099	5		GO:0001933	negative regulation of protein phosphorylation	11/80	389/16655	2.42108e-06	0.000125742	8.26909e-05	3725/5591/5245/891/4088/9611/857/11171/5728/324/467	11
GO:1901991	negative regulation of mitotic cell cycle phase transition	8/80	171/16655	1.62038e-06	8.17955e-05	5.22004e-05	5591/891/890/5728/9184/1017/2273/1063	8		GO:1901988	negative regulation of cell cycle phase transition	8/80	183/16655	2.69137e-06	0.000136408	8.97053e-05	5591/891/1017/2273/5713/5728/324/23198	8
GO:0045069	regulation of viral genome replication	6/80	76/16655	1.69849e-06	8.39888e-05	5.36002e-05	7153/1642/3609/6732/1655/5478	6		GO:0042176	regulation of protein catabolic process	11/80	394/16655	2.73822e-06	0.000136408	8.97053e-05	1956/5245/891/6642/4088/5713/857/5728/324/1601/23198	11
GO:0043401	steroid hormone mediated signaling pathway	8/80	176/16655	2.01123e-06	9.55778e-05	6.09961e-05	672/3065/5245/811/1655/2033/8202/2099	8		GO:0070482	response to oxygen levels	10/80	323/16655	3.24208e-06	0.000157368	0.000103489	355/891/3066/2033/10525/4088/3939/857/4000/5728	10
GO:0097306	cellular response to alcohol	7/80	123/16655	2.0512e-06	9.55778e-05	6.09961e-05	672/1956/890/8202/2099/1316/11335	7		GO:0000723	telomere maintenance	7/80	132/16655	3.28789e-06	0.000157368	0.000103489	5591/142/7520/2237/5981/1736/7014	7
GO:2001251	negative regulation of chromosome organization	7/80	123/16655	2.0512e-06	9.55778e-05	6.09961e-05	672/891/142/7520/9184/3159/1063	7		GO:0007346	regulation of mitotic cell cycle	12/80	488/16655	3.45158e-06	0.000162025	0.000106552	1956/5591/1642/891/1017/2273/4088/5713/5728/7153/324/23198	12
GO:0051054	positive regulation of DNA metabolic process	8/80	177/16655	2.09834e-06	9.59296e-05	6.12206e-05	3725/672/7153/1956/811/2932/1736/1017	8		GO:0040029	regulation of gene expression, epigenetic	9/80	260/16655	4.23006e-06	0.000194822	0.00012812	60/3065/672/4087/3066/2033/9188/4088/9112	9
GO:0031099	regeneration	8/80	180/16655	2.37918e-06	0.000106755	6.81289e-05	3725/891/857/355/890/5728/813/1017	8		GO:0051052	regulation of DNA metabolic process	10/80	335/16655	4.48096e-06	0.000202556	0.000133206	3725/1956/672/142/7520/1017/811/1736/7153/7014	10
GO:0000075	cell cycle checkpoint	9/80	245/16655	2.60281e-06	0.000114666	7.31776e-05	5591/672/891/7153/890/9184/1017/1063/1869	9		GO:0007569	cell aging	6/80	90/16655	4.58607e-06	0.000203538	0.000133852	5591/811/857/4000/5728/7014	6
GO:1901988	negative regulation of cell cycle phase transition	8/80	183/16655	2.69137e-06	0.00011645	7.43163e-05	5591/891/890/5728/9184/1017/2273/1063	8		GO:0000226	microtubule cytoskeleton organization	11/80	417/16655	4.71518e-06	0.000205531	0.000135162	672/4131/4627/891/1017/26586/6867/9611/857/4000/324	11
GO:0042177	negative regulation of protein catabolic process	7/80	133/16655	3.45725e-06	0.000146964	9.37896e-05	891/1956/4088/5245/4089/9184/1063	7		GO:0007178	transmembrane receptor protein serine/threonine kinase signaling pathway	10/80	345/16655	5.80892e-06	0.000248764	0.000163594	3725/3065/142/4087/6642/4088/9611/857/11171/1601	10
GO:0034614	cellular response to reactive oxygen species	7/80	134/16655	3.63384e-06	0.000150553	9.608e-05	142/3066/355/2932/890/1017/1316	7		GO:0032200	telomere organization	7/80	145/16655	6.12633e-06	0.000253464	0.000166684	5591/142/7520/2237/5981/1736/7014	7
GO:0010948	negative regulation of cell cycle process	9/80	256/16655	3.72809e-06	0.000150553	9.608e-05	5591/672/891/890/5728/9184/1017/2273/1063	9		GO:2000045	regulation of G1/S transition of mitotic cell cycle	7/80	145/16655	6.12633e-06	0.000253464	0.000166684	1956/5591/1017/2273/5713/5728/23198	7
GO:0034976	response to endoplasmic reticulum stress	9/80	256/16655	3.72809e-06	0.000150553	9.608e-05	3725/10525/857/58477/811/2932/2033/467/4000	9		GO:0019079	viral genome replication	6/80	96/16655	6.67427e-06	0.000268307	0.000176445	1642/1655/3609/6732/5478/7153	6
GO:0071103	DNA conformation change	9/80	257/16655	3.84851e-06	0.000152868	9.75575e-05	891/7153/4171/1660/4172/7520/6732/4173/3159	9		GO:0032355	response to estradiol	7/80	147/16655	6.70493e-06	0.000268307	0.000176445	1956/672/1017/2099/811/5728/8202	7
GO:0060765	regulation of androgen receptor signaling pathway	4/80	23/16655	4.07673e-06	0.000159148	0.000101565	3065/5245/1655/2033	4		GO:0031396	regulation of protein ubiquitination	9/80	276/16655	6.86313e-06	0.000270208	0.000177696	672/891/1017/9112/5713/857/5728/324/23198	9
GO:0010769	regulation of cell morphogenesis involved in differentiation	10/80	332/16655	4.13798e-06	0.000159148	0.000101565	4131/23394/3066/4088/811/4087/4089/2932/5728/659	10		GO:0001649	osteoblast differentiation	8/80	209/16655	7.18635e-06	0.000278443	0.000183111	1660/1655/5245/2099/9188/4088/4000/324	8
GO:2000738	positive regulation of stem cell differentiation	5/80	51/16655	4.45157e-06	0.000168534	0.000107555	3066/4088/4087/4089/2932	5		GO:0007517	muscle organ development	10/80	357/16655	7.84211e-06	0.000299103	0.000196698	1655/891/2033/2273/4088/9611/857/4000/4205/467	10
GO:0007569	cell aging	6/80	90/16655	4.58607e-06	0.000170955	0.0001091	5591/857/811/5728/3159/4000	6		GO:0071453	cellular response to oxygen levels	7/80	151/16655	7.99903e-06	0.000300394	0.000197547	355/891/2033/10525/857/4000/5728	7
GO:0019079	viral genome replication	6/80	96/16655	6.67427e-06	0.000245027	0.000156372	7153/1642/3609/6732/1655/5478	6		GO:0051439	regulation of ubiquitin-protein ligase activity involved in mitotic cell cycle	6/80	100/16655	8.45249e-06	0.000308162	0.000202655	891/1017/5713/5728/324/23198	6
GO:0001649	osteoblast differentiation	8/80	209/16655	7.18635e-06	0.000259889	0.000165856	1660/4088/5245/1655/9188/659/2099/4000	8		GO:0048146	positive regulation of fibroblast proliferation	5/80	58/16655	8.45835e-06	0.000308162	0.000202655	3725/1956/5591/891/2099	5
GO:0048660	regulation of smooth muscle cell proliferation	6/80	99/16655	7.97564e-06	0.000284191	0.000181366	3725/5591/7520/857/2932/2099	6		GO:0033044	regulation of chromosome organization	9/80	284/16655	8.63833e-06	0.000310091	0.000203923	672/142/7520/891/9611/1736/5728/7014/324	9
GO:0010608	posttranscriptional regulation of gene expression	11/80	442/16655	8.18782e-06	0.000287523	0.000183492	1660/3609/857/4088/811/4087/54464/1736/1869/1153/7832	11		GO:1902806	regulation of cell cycle G1/S phase transition	7/80	154/16655	9.10028e-06	0.000321939	0.000211715	1956/5591/1017/2273/5713/5728/23198	7
GO:0033002	muscle cell proliferation	7/80	152/16655	8.35307e-06	0.000289136	0.000184521	3725/5591/891/7520/857/2932/2099	7		GO:2000134	negative regulation of G1/S transition of mitotic cell cycle	6/80	102/16655	9.47557e-06	0.000330427	0.000217297	5591/1017/2273/5713/5728/23198	6
GO:0009755	hormone-mediated signaling pathway	8/80	214/16655	8.54424e-06	0.000291587	0.000186086	672/3065/5245/811/1655/2033/8202/2099	8		GO:0060249	anatomical structure homeostasis	10/80	369/16655	1.04648e-05	0.000359259	0.000236258	60/5591/142/7520/2237/5981/1736/11171/7014/324	10
GO:0071897	DNA biosynthetic process	7/80	153/16655	8.72003e-06	0.000293453	0.000187277	1642/5245/2932/5983/1736/659/1063	7		GO:1903902	positive regulation of viral life cycle	6/80	104/16655	1.05967e-05	0.000359259	0.000236258	3725/1642/2033/6732/5478/7153	6
GO:0007568	aging	9/80	287/16655	9.39858e-06	0.000311956	0.000199084	3725/5591/857/355/811/2932/5728/3159/4000	9		GO:1902807	negative regulation of cell cycle G1/S phase transition	6/80	105/16655	1.11963e-05	0.000374385	0.000246205	5591/1017/2273/5713/5728/23198	6
GO:0097285	cell-type specific apoptotic process	11/80	451/16655	9.89733e-06	0.000323825	0.000206659	3725/23394/10525/857/355/2932/5728/659/2099/1869/7832	11		GO:1903320	regulation of protein modification by small protein conjugation or removal	9/80	296/16655	1.20326e-05	0.000390572	0.00025685	672/891/1017/9112/5713/857/5728/324/23198	9
GO:0048659	smooth muscle cell proliferation	6/80	103/16655	1.00235e-05	0.000323825	0.000206659	3725/5591/7520/857/2932/2099	6		GO:0071241	cellular response to inorganic substance	7/80	161/16655	1.21667e-05	0.000390572	0.00025685	3725/355/891/1017/811/2354/4205	7
GO:1903902	positive regulation of viral life cycle	6/80	104/16655	1.05967e-05	0.000337841	0.000215604	3725/7153/1642/6732/5478/2033	6		GO:0045070	positive regulation of viral genome replication	4/80	30/16655	1.22987e-05	0.000390572	0.00025685	1642/6732/5478/7153	4
GO:0071214	cellular response to abiotic stimulus	9/80	292/16655	1.0793e-05	0.00033963	0.000216746	2885/1642/7520/857/355/1958/2932/4646/2033	9		GO:0043161	proteasome-mediated ubiquitin-dependent protein catabolic process	10/80	376/16655	1.23204e-05	0.000390572	0.00025685	1642/891/1017/9112/5713/857/5728/324/1601/23198	10
GO:0045070	positive regulation of viral genome replication	4/80	30/16655	1.22987e-05	0.000377211	0.000240729	7153/1642/6732/5478	4		GO:0001666	response to hypoxia	9/80	298/16655	1.26967e-05	0.00039734	0.000261301	355/891/2033/10525/4088/3939/857/4000/5728	9
GO:0071392	cellular response to estradiol stimulus	4/80	30/16655	1.22987e-05	0.000377211	0.000240729	1956/890/8202/2099	4		GO:0006310	DNA recombination	9/80	300/16655	1.33918e-05	0.00041379	0.000272119	5591/672/142/7520/1017/2237/5981/7153/7014	9
GO:2001233	regulation of apoptotic signaling pathway	10/80	381/16655	1.38138e-05	0.000418386	0.000267007	672/10525/857/355/4088/2932/5728/467/1869/4000	10		GO:0017015	regulation of transforming growth factor beta receptor signaling pathway	6/80	110/16655	1.46202e-05	0.000435217	0.00028621	4087/6642/4088/857/11171/1601	6
GO:0033144	negative regulation of intracellular steroid hormone receptor signaling pathway	4/80	31/16655	1.40693e-05	0.000420862	0.000268587	672/3065/5245/811	4		GO:0048524	positive regulation of viral process	6/80	110/16655	1.46202e-05	0.000435217	0.00028621	3725/1642/2033/6732/5478/7153	6
GO:0048524	positive regulation of viral process	6/80	110/16655	1.46202e-05	0.000432008	0.0002757	3725/7153/1642/6732/5478/2033	6		GO:1903844	regulation of cellular response to transforming growth factor beta stimulus	6/80	110/16655	1.46202e-05	0.000435217	0.00028621	4087/6642/4088/857/11171/1601	6
GO:0019042	viral latency	3/80	11/16655	1.71269e-05	0.00049998	0.000319079	7520/5478/3159	3		GO:0009896	positive regulation of catabolic process	10/80	387/16655	1.581e-05	0.000464966	0.000305773	891/6642/5713/3667/29110/857/5728/324/1601/23198	10
GO:0046824	positive regulation of nucleocytoplasmic transport	6/80	114/16655	1.79293e-05	0.000517176	0.000330053	672/142/1956/4088/4089/2932	6		GO:0036293	response to decreased oxygen levels	9/80	307/16655	1.60869e-05	0.000467479	0.000307426	355/891/2033/10525/4088/3939/857/4000/5728	9
GO:0043489	RNA stabilization	4/80	33/16655	1.8164e-05	0.00051778	0.000330438	1660/1736/1869/1153	4		GO:0030330	DNA damage response, signal transduction by p53 class mediator	6/80	113/16655	1.70504e-05	0.000489227	0.000321728	672/1655/4646/1017/5713/23198	6
GO:0042176	regulation of protein catabolic process	10/80	394/16655	1.84488e-05	0.000519785	0.000331717	891/1956/857/4088/5245/4089/2932/5728/9184/1063	10		GO:0010717	regulation of epithelial to mesenchymal transition	5/80	67/16655	1.72362e-05	0.000489227	0.000321728	4087/3066/4088/11171/1601	5
GO:0043900	regulation of multi-organism process	11/80	487/16655	2.02381e-05	0.000552199	0.000352404	3725/7153/1642/3065/3609/857/163/6732/1655/5478/2033	11		GO:0043902	positive regulation of multi-organism process	7/80	172/16655	1.86845e-05	0.000524241	0.000344754	3725/1642/2033/6732/5478/29110/7153	7
GO:0006270	DNA replication initiation	4/80	34/16655	2.05109e-05	0.000552199	0.000352404	4171/4172/1017/4173	4		GO:0072331	signal transduction by p53 class mediator	7/80	174/16655	2.01336e-05	0.000554324	0.000364537	672/1655/4646/1017/2033/5713/23198	7
GO:0010718	positive regulation of epithelial to mesenchymal transition	4/80	34/16655	2.05109e-05	0.000552199	0.000352404	3066/4088/4087/4089	4		GO:0010718	positive regulation of epithelial to mesenchymal transition	4/80	34/16655	2.05109e-05	0.000554324	0.000364537	4087/3066/4088/1601	4
GO:0090342	regulation of cell aging	4/80	34/16655	2.05109e-05	0.000552199	0.000352404	5591/5728/3159/4000	4		GO:0090342	regulation of cell aging	4/80	34/16655	2.05109e-05	0.000554324	0.000364537	5591/4000/5728/7014	4
GO:0007093	mitotic cell cycle checkpoint	7/80	175/16655	2.08922e-05	0.000556283	0.00035501	5591/891/7153/890/9184/1017/1063	7		GO:0006352	DNA-templated transcription, initiation	9/80	317/16655	2.07319e-05	0.000554324	0.000364537	3725/3065/142/4087/2099/4088/9611/5915/2969	9
GO:0071560	cellular response to transforming growth factor beta stimulus	8/80	245/16655	2.27598e-05	0.000596358	0.000380585	3725/142/3065/857/3066/4088/4087/4089	8		GO:0007093	mitotic cell cycle checkpoint	7/80	175/16655	2.08922e-05	0.000554324	0.000364537	5591/891/1017/5713/7153/324/23198	7
GO:2000736	regulation of stem cell differentiation	6/80	119/16655	2.28895e-05	0.000596358	0.000380585	3066/4088/4087/4089/2932/8202	6		GO:0010498	proteasomal protein catabolic process	10/80	401/16655	2.14586e-05	0.000563231	0.000370395	1642/891/1017/9112/5713/857/5728/324/1601/23198	10
GO:0010639	negative regulation of organelle organization	9/80	322/16655	2.34535e-05	0.000604551	0.000385814	672/891/142/7520/26586/9184/3159/1063/4000	9		GO:0048011	neurotrophin TRK receptor signaling pathway	10/80	402/16655	2.19213e-05	0.000569254	0.000374356	1956/3065/163/3066/2885/5713/3667/5728/4205/23198	10
GO:0071559	response to transforming growth factor beta	8/80	248/16655	2.4834e-05	0.000633399	0.000404224	3725/142/3065/857/3066/4088/4087/4089	8		GO:0000075	cell cycle checkpoint	8/80	245/16655	2.27598e-05	0.000582013	0.000382747	5591/672/891/1017/5713/7153/324/23198	8
GO:0045773	positive regulation of axon extension	4/80	36/16655	2.58629e-05	0.000652768	0.000416585	4131/23394/2932/659	4		GO:2000736	regulation of stem cell differentiation	6/80	119/16655	2.28895e-05	0.000582013	0.000382747	4087/3066/4088/11171/8202/1601	6
GO:0007183	SMAD protein complex assembly	3/80	13/16655	2.94813e-05	0.000721548	0.000460479	4088/4087/4089	3		GO:0038179	neurotrophin signaling pathway	10/80	405/16655	2.33612e-05	0.000587883	0.000386607	1956/3065/163/3066/2885/5713/3667/5728/4205/23198	10
GO:0055015	ventricular cardiac muscle cell development	3/80	13/16655	2.94813e-05	0.000721548	0.000460479	891/4205/4000	3		GO:0031099	regeneration	7/80	180/16655	2.50483e-05	0.000623908	0.000410298	3725/355/891/1017/813/857/5728	7
GO:0061029	eyelid development in camera-type eye	3/80	13/16655	2.94813e-05	0.000721548	0.000460479	3725/3065/3066	3		GO:0031398	positive regulation of protein ubiquitination	7/80	181/16655	2.59563e-05	0.000639993	0.000420875	672/891/9112/5713/857/5728/23198	7
GO:0000226	microtubule cytoskeleton organization	10/80	417/16655	2.99645e-05	0.000726039	0.000463345	672/891/4131/857/26586/4627/6867/1017/4000/9493	10		GO:2001251	negative regulation of chromosome organization	6/80	123/16655	2.76067e-05	0.00067388	0.00044316	672/142/7520/891/7014/324	6
GO:2001235	positive regulation of apoptotic signaling pathway	7/80	186/16655	3.0913e-05	0.000741606	0.00047328	857/355/4088/2932/5728/467/1869	7		GO:0055015	ventricular cardiac muscle cell development	3/80	13/16655	2.94813e-05	0.000698679	0.000459469	891/4000/4205	3
GO:0042542	response to hydrogen peroxide	6/80	127/16655	3.30765e-05	0.000785728	0.000501438	3725/3066/355/2932/3939/1316	6		GO:0060766	negative regulation of androgen receptor signaling pathway	3/80	13/16655	2.94813e-05	0.000698679	0.000459469	3065/5245/1601	3
GO:0016570	histone modification	10/80	423/16655	3.38274e-05	0.000795765	0.000507843	672/891/1642/3065/3066/5245/4089/1017/2033/8202	10		GO:0061029	eyelid development in camera-type eye	3/80	13/16655	2.94813e-05	0.000698679	0.000459469	3725/3065/3066	3
GO:0030968	endoplasmic reticulum unfolded protein response	6/80	128/16655	3.45715e-05	0.000805449	0.000514023	10525/58477/811/2033/467/4000	6		GO:0034976	response to endoplasmic reticulum stress	8/80	256/16655	3.11553e-05	0.00073125	0.000480888	3725/2033/58477/10525/811/857/4000/467	8
GO:0010038	response to metal ion	9/80	339/16655	3.50983e-05	0.000809935	0.000516886	3725/891/4205/857/355/811/2932/5728/1017	9		GO:0071103	DNA conformation change	8/80	257/16655	3.20326e-05	0.000744681	0.000489721	1660/7520/4171/891/6732/4172/7153/23198	8
GO:0042770	signal transduction in response to DNA damage	6/80	129/16655	3.61203e-05	0.000818758	0.000522517	5591/672/2885/1655/4646/1017	6		GO:0045732	positive regulation of protein catabolic process	8/80	259/16655	3.38494e-05	0.000767687	0.00050485	891/6642/5713/857/5728/324/1601/23198	8
GO:0051304	chromosome separation	5/80	78/16655	3.61564e-05	0.000818758	0.000522517	891/7153/5728/9184/1063	5		GO:0030512	negative regulation of transforming growth factor beta receptor signaling pathway	5/80	77/16655	3.39657e-05	0.000767687	0.00050485	4087/6642/4088/857/11171	5
GO:0051100	negative regulation of binding	6/80	130/16655	3.77243e-05	0.000846352	0.000540127	3725/23394/857/3066/2932/1869	6		GO:1903845	negative regulation of cellular response to transforming growth factor beta stimulus	5/80	77/16655	3.39657e-05	0.000767687	0.00050485	4087/6642/4088/857/11171	5
GO:0034620	cellular response to unfolded protein	6/80	131/16655	3.93851e-05	0.000875505	0.000558732	10525/58477/811/2033/467/4000	6		GO:0030968	endoplasmic reticulum unfolded protein response	6/80	128/16655	3.45715e-05	0.000774211	0.00050914	2033/58477/10525/811/4000/467	6
GO:0007178	transmembrane receptor protein serine/threonine kinase signaling pathway	9/80	345/16655	4.02364e-05	0.000886298	0.00056562	3725/142/3065/857/4088/1958/4087/4089/659	9		GO:0010038	response to metal ion	9/80	339/16655	3.50983e-05	0.000778863	0.0005122	3725/355/891/1017/811/2354/857/5728/4205	9
GO:0000723	telomere maintenance	6/80	132/16655	4.1104e-05	0.00088671	0.000565882	5591/142/7520/2237/5983/1736	6		GO:0006476	protein deacetylation	5/80	78/16655	3.61564e-05	0.000795116	0.000522888	3065/5245/3066/2033/9611	5
GO:0017148	negative regulation of translation	6/80	132/16655	4.1104e-05	0.00088671	0.000565882	3609/4088/811/4087/1153/7832	6		GO:0034620	cellular response to unfolded protein	6/80	131/16655	3.93851e-05	0.000858384	0.000564495	2033/58477/10525/811/4000/467	6
GO:0016358	dendrite development	7/80	195/16655	4.17945e-05	0.00088671	0.000565882	4131/4205/3066/355/2932/4646/5728	7		GO:0017148	negative regulation of translation	6/80	132/16655	4.1104e-05	0.000885596	0.00058239	4087/3609/811/2332/4088/9513	6
GO:0034504	protein localization to nucleus	9/80	347/16655	4.20849e-05	0.00088671	0.000565882	3725/672/142/1956/4088/811/4089/2932/4000	9		GO:0016358	dendrite development	7/80	195/16655	4.17945e-05	0.000885596	0.00058239	4131/355/3066/4646/2332/5728/4205	7
GO:1903829	positive regulation of cellular protein localization	9/80	347/16655	4.20849e-05	0.00088671	0.000565882	672/891/142/1956/4088/4089/2932/1736/1869	9		GO:1903322	positive regulation of protein modification by small protein conjugation or removal	7/80	195/16655	4.17945e-05	0.000885596	0.00058239	672/891/9112/5713/857/5728/23198	7
GO:0006984	ER-nucleus signaling pathway	4/80	41/16655	4.36606e-05	0.000904703	0.000577365	811/2932/467/4000	4		GO:0034504	protein localization to nucleus	9/80	347/16655	4.20849e-05	0.000885596	0.00058239	3725/1956/672/142/811/4088/3667/4000/1601	9
GO:0016569	covalent chromatin modification	10/80	436/16655	4.36856e-05	0.000904703	0.000577365	672/891/1642/3065/3066/5245/4089/1017/2033/8202	10		GO:0071391	cellular response to estrogen stimulus	4/80	41/16655	4.36606e-05	0.000910903	0.000599033	1956/355/2099/8202	4
GO:0006606	protein import into nucleus	8/80	272/16655	4.78896e-05	0.000966972	0.000617104	3725/672/142/1956/4088/4089/2932/4000	8		GO:0051438	regulation of ubiquitin-protein transferase activity	6/80	136/16655	4.85918e-05	0.000992761	0.000652865	891/1017/5713/5728/324/23198	6
GO:0044744	protein targeting to nucleus	8/80	272/16655	4.78896e-05	0.000966972	0.000617104	3725/672/142/1956/4088/4089/2932/4000	8		GO:0071456	cellular response to hypoxia	6/80	136/16655	4.85918e-05	0.000992761	0.000652865	355/891/2033/10525/4000/5728	6
GO:1902593	single-organism nuclear import	8/80	272/16655	4.78896e-05	0.000966972	0.000617104	3725/672/142/1956/4088/4089/2932/4000	8		GO:0035601	protein deacylation	5/80	83/16655	4.88043e-05	0.000992761	0.000652865	3065/5245/3066/2033/9611	5
GO:0007179	transforming growth factor beta receptor signaling pathway	7/80	202/16655	5.228e-05	0.00104563	0.000667304	3725/142/3065/857/4088/4087/4089	7		GO:0010833	telomere maintenance via telomere lengthening	5/80	84/16655	5.16993e-05	0.00102682	0.00067526	142/2237/5981/1736/7014	5
GO:0034249	negative regulation of cellular amide metabolic process	6/80	138/16655	5.27249e-05	0.00104563	0.000667304	3609/4088/811/4087/1153/7832	6		GO:0098732	macromolecule deacylation	5/80	84/16655	5.16993e-05	0.00102682	0.00067526	3065/5245/3066/2033/9611	5
GO:0051170	nuclear import	8/80	276/16655	5.308e-05	0.00104563	0.000667304	3725/672/142/1956/4088/4089/2932/4000	8		GO:0006367	transcription initiation from RNA polymerase II promoter	8/80	275/16655	5.17404e-05	0.00102682	0.00067526	3065/142/4087/2099/4088/9611/5915/2969	8
GO:0045862	positive regulation of proteolysis	9/80	358/16655	5.3589e-05	0.00104715	0.000668271	891/857/3066/355/4088/5245/4627/2932/5728	9		GO:0034249	negative regulation of cellular amide metabolic process	6/80	138/16655	5.27249e-05	0.00103791	0.000682559	4087/3609/811/2332/4088/9513	6
GO:0019058	viral life cycle	10/80	448/16655	5.48725e-05	0.00105563	0.000673683	3725/7153/1642/3065/3609/857/6732/1655/5478/2033	10		GO:0019058	viral life cycle	10/80	448/16655	5.48725e-05	0.00106347	0.000699365	3725/3065/1642/1655/3609/2033/6732/5478/857/7153	10
GO:0071248	cellular response to metal ion	6/80	139/16655	5.48944e-05	0.00105563	0.000673683	3725/891/4205/355/811/2932	6		GO:0071248	cellular response to metal ion	6/80	139/16655	5.48944e-05	0.00106347	0.000699365	3725/355/891/811/2354/4205	6
GO:0035967	cellular response to topologically incorrect protein	6/80	140/16655	5.71348e-05	0.00109006	0.000695657	10525/58477/811/2033/467/4000	6		GO:0035967	cellular response to topologically incorrect protein	6/80	140/16655	5.71348e-05	0.00109535	0.000720332	2033/58477/10525/811/4000/467	6
GO:1904666	regulation of ubiquitin protein ligase activity	4/80	44/16655	5.78902e-05	0.00109467	0.000698597	891/5728/9184/1063	4		GO:0031145	anaphase-promoting complex-dependent proteasomal ubiquitin-dependent protein catabolic process	5/80	86/16655	5.78864e-05	0.00109535	0.000720332	891/1017/5713/5728/23198	5
GO:0051302	regulation of cell division	8/80	280/16655	5.87316e-05	0.00109467	0.000698597	891/811/5728/9184/8202/1063/54443/9493	8		GO:0048145	regulation of fibroblast proliferation	5/80	86/16655	5.78864e-05	0.00109535	0.000720332	3725/1956/5591/891/2099	5
GO:0071496	cellular response to external stimulus	8/80	280/16655	5.87316e-05	0.00109467	0.000698597	3725/23394/857/355/2932/659/3939/467	8		GO:0032481	positive regulation of type I interferon production	5/80	87/16655	6.11866e-05	0.0011333	0.000745286	5591/1660/7520/2033/29110	5
GO:0045740	positive regulation of DNA replication	5/80	87/16655	6.11866e-05	0.00113172	0.000722243	3725/1956/811/1736/1017	5		GO:0045740	positive regulation of DNA replication	5/80	87/16655	6.11866e-05	0.0011333	0.000745286	3725/1956/1017/811/1736	5
GO:0001701	in utero embryonic development	9/80	365/16655	6.2213e-05	0.00113798	0.000726239	891/2885/1956/4088/1655/4087/4089/4627/8202	9		GO:0051098	regulation of binding	8/80	282/16655	6.17402e-05	0.0011333	0.000745286	3725/142/4087/3066/2033/4088/857/1601	8
GO:0048732	gland development	10/80	455/16655	6.24645e-05	0.00113798	0.000726239	3725/5591/1956/857/355/4088/4089/5728/8202/2099	10		GO:2001252	positive regulation of chromosome organization	6/80	142/16655	6.1835e-05	0.0011333	0.000745286	672/891/9611/1736/5728/7014	6
GO:0009952	anterior/posterior pattern specification	7/80	210/16655	6.68109e-05	0.00120808	0.000770976	5591/4088/4087/4089/659/2033/7832	7		GO:0001701	in utero embryonic development	9/80	365/16655	6.2213e-05	0.0011333	0.000745286	1956/1655/4627/4087/891/2885/4088/8202/7014	9
GO:0032200	telomere organization	6/80	145/16655	6.94601e-05	0.00123751	0.000789759	5591/142/7520/2237/5983/1736	6		GO:0036294	cellular response to decreased oxygen levels	6/80	143/16655	6.42983e-05	0.00116261	0.000764561	355/891/2033/10525/4000/5728	6
GO:2000045	regulation of G1/S transition of mitotic cell cycle	6/80	145/16655	6.94601e-05	0.00123751	0.000789759	5591/1956/5728/1017/2273/1869	6		GO:0050678	regulation of epithelial cell proliferation	8/80	285/16655	6.64932e-05	0.00119346	0.000784846	3725/1956/2099/4088/857/11171/5728/324	8
GO:1900180	regulation of protein localization to nucleus	7/80	212/16655	7.09173e-05	0.00125425	0.000800441	672/142/1956/4088/4089/2932/4000	7		GO:0048144	fibroblast proliferation	5/80	89/16655	6.82216e-05	0.00121554	0.000799369	3725/1956/5591/891/2099	5
GO:0010212	response to ionizing radiation	6/80	147/16655	7.49476e-05	0.00130734	0.00083432	5591/672/2885/7520/857/1958	6		GO:0090344	negative regulation of cell aging	3/80	17/16655	6.91302e-05	0.0012228	0.000804146	5591/5728/7014	3
GO:0001503	ossification	9/80	374/16655	7.4998e-05	0.00130734	0.00083432	1660/1956/4088/5245/1655/9188/659/2099/4000	9		GO:0007568	aging	8/80	287/16655	6.98281e-05	0.00122626	0.000806421	3725/5591/355/811/857/4000/5728/7014	8
GO:0009612	response to mechanical stimulus	7/80	215/16655	7.74619e-05	0.00133726	0.000853415	3725/891/857/355/2932/7832/4000	7		GO:0010212	response to ionizing radiation	6/80	147/16655	7.49476e-05	0.00129837	0.00085384	5591/672/7520/2885/9112/857	6
GO:0006338	chromatin remodeling	6/80	148/16655	7.78182e-05	0.00133726	0.000853415	60/3065/3066/2099/3159/11335	6		GO:0001503	ossification	9/80	374/16655	7.4998e-05	0.00129837	0.00085384	1956/1660/1655/5245/2099/9188/4088/4000/324	9
GO:0010720	positive regulation of cell development	10/80	471/16655	8.3249e-05	0.00142051	0.000906544	4131/23394/7520/3066/4088/811/4087/4089/2932/659	10		GO:0006338	chromatin remodeling	6/80	148/16655	7.78182e-05	0.00133771	0.000879709	60/3065/3066/2099/6304/23198	6
GO:1903320	regulation of protein modification by small protein conjugation or removal	8/80	296/16655	8.66093e-05	0.00146751	0.00093654	672/891/857/1958/5728/9184/1017/1063	8		GO:0060070	canonical Wnt signaling pathway	8/80	296/16655	8.66093e-05	0.00147841	0.000972242	3065/4088/5713/857/5728/324/1601/23198	8
GO:0097193	intrinsic apoptotic signaling pathway	8/80	297/16655	8.86646e-05	0.00147244	0.000939683	5591/672/10525/857/1655/2932/2033/1869	8		GO:0031102	neuron projection regeneration	4/80	49/16655	8.87229e-05	0.0014936	0.000982232	3725/355/813/5728	4
GO:0031102	neuron projection regeneration	4/80	49/16655	8.87229e-05	0.00147244	0.000939683	3725/355/5728/813	4		GO:0050999	regulation of nitric-oxide synthase activity	4/80	49/16655	8.87229e-05	0.0014936	0.000982232	1956/2099/857/7014	4
GO:0050999	regulation of nitric-oxide synthase activity	4/80	49/16655	8.87229e-05	0.00147244	0.000939683	1956/857/2932/2099	4		GO:0033002	muscle cell proliferation	6/80	152/16655	9.01904e-05	0.00150791	0.000991639	3725/5591/7520/891/2099/857	6
GO:0006310	DNA recombination	8/80	300/16655	9.50751e-05	0.00155949	0.000995239	5591/672/142/7153/7520/2237/5983/1017	8		GO:0000302	response to reactive oxygen species	7/80	222/16655	9.46677e-05	0.00156138	0.0010268	3725/142/355/3066/1017/3939/10935	7
GO:0006284	base-excision repair	4/80	50/16655	9.60875e-05	0.00155949	0.000995239	142/2237/5983/3159	4		GO:0090092	regulation of transmembrane receptor protein serine/threonine kinase signaling pathway	7/80	222/16655	9.46677e-05	0.00156138	0.0010268	142/4087/6642/4088/857/11171/1601	7
GO:1902806	regulation of cell cycle G1/S phase transition	6/80	154/16655	9.69379e-05	0.00155949	0.000995239	5591/1956/5728/1017/2273/1869	6		GO:0006275	regulation of DNA replication	6/80	155/16655	0.000100459	0.00164578	0.0010823	3725/1956/1017/811/1736/7014	6
GO:0030522	intracellular receptor signaling pathway	8/80	301/16655	9.72955e-05	0.00155949	0.000995239	672/3065/5245/811/1655/2033/8202/2099	8		GO:0055007	cardiac muscle cell differentiation	5/80	97/16655	0.0001028	0.00166404	0.00109432	891/811/4000/5915/4205	5
GO:0051402	neuron apoptotic process	7/80	223/16655	9.73618e-05	0.00155949	0.000995239	3725/23394/10525/355/2932/2099/7832	7		GO:0006302	double-strand break repair	7/80	225/16655	0.000102938	0.00166404	0.00109432	5591/672/142/7520/1017/2237/9112	7
GO:0071285	cellular response to lithium ion	3/80	19/16655	9.78302e-05	0.00155949	0.000995239	355/811/2932	3		GO:2000738	positive regulation of stem cell differentiation	4/80	51/16655	0.000103886	0.00166833	0.00109714	4087/3066/4088/1601	4
GO:0001933	negative regulation of protein phosphorylation	9/80	389/16655	0.000101214	0.00160289	0.00102294	3725/5591/891/857/4088/5245/2932/5728/467	9		GO:0032886	regulation of microtubule-based process	6/80	157/16655	0.000107807	0.00171064	0.00112496	672/891/26586/6867/857/324	6
GO:0006302	double-strand break repair	7/80	225/16655	0.000102938	0.0016196	0.0010336	5591/672/142/7520/2237/5983/1017	7		GO:0042307	positive regulation of protein import into nucleus	5/80	98/16655	0.000107922	0.00171064	0.00112496	1956/672/142/4088/1601	5
GO:0010332	response to gamma radiation	4/80	51/16655	0.000103886	0.00162398	0.00103639	5591/7520/857/1958	4		GO:0048660	regulation of smooth muscle cell proliferation	5/80	99/16655	0.000113239	0.00178333	0.00117276	3725/5591/7520/2099/857	5
GO:0032886	regulation of microtubule-based process	6/80	157/16655	0.000107807	0.00166558	0.00106294	672/891/857/26586/2932/6867	6		GO:0023019	signal transduction involved in regulation of gene expression	3/80	20/16655	0.000114696	0.00178557	0.00117424	142/4087/4088	3
GO:0042307	positive regulation of protein import into nucleus	5/80	98/16655	0.000107922	0.00166558	0.00106294	672/142/1956/4088/4089	5		GO:0010770	positive regulation of cell morphogenesis involved in differentiation	6/80	159/16655	0.000115576	0.00178557	0.00117424	4131/4087/3066/811/4088/1601	6
GO:0009895	negative regulation of catabolic process	7/80	227/16655	0.000108771	0.00166684	0.00106375	891/1956/4088/5245/4089/9184/1063	7		GO:0014074	response to purine-containing compound	6/80	159/16655	0.000115576	0.00178557	0.00117424	3725/3066/1017/3939/2354/5728	6
GO:0006979	response to oxidative stress	9/80	393/16655	0.00010938	0.00166684	0.00106375	3725/142/3066/355/2932/890/1017/3939/1316	9		GO:0051702	interaction with symbiont	4/80	53/16655	0.000120848	0.00184369	0.00121245	3725/3065/1642/2033	4
GO:0032434	regulation of proteasomal ubiquitin-dependent protein catabolic process	6/80	158/16655	0.000111638	0.00168236	0.00107365	891/857/2932/5728/9184/1063	6		GO:0090398	cellular senescence	4/80	53/16655	0.000120848	0.00184369	0.00121245	5591/811/857/7014	4
GO:0034599	cellular response to oxidative stress	7/80	228/16655	0.000111787	0.00168236	0.00107365	142/3066/355/2932/890/1017/1316	7		GO:1904591	positive regulation of protein import	5/80	101/16655	0.000124473	0.00188719	0.00124107	1956/672/142/4088/1601	5
GO:0023019	signal transduction involved in regulation of gene expression	3/80	20/16655	0.000114696	0.00170497	0.00108808	142/4088/4087	3		GO:0002757	immune response-activating signal transduction	10/80	495/16655	0.000125317	0.00188826	0.00124177	3725/60/2885/2033/5713/29110/857/5728/4205/23198	10
GO:0055012	ventricular cardiac muscle cell differentiation	3/80	20/16655	0.000114696	0.00170497	0.00108808	891/4205/4000	3		GO:0043921	modulation by host of viral transcription	3/80	21/16655	0.00013335	0.0019848	0.00130525	3725/3065/2033	3
GO:0048639	positive regulation of developmental growth	6/80	159/16655	0.000115576	0.00170756	0.00108974	5591/891/4131/23394/2932/659	6		GO:0052472	modulation by host of symbiont transcription	3/80	21/16655	0.00013335	0.0019848	0.00130525	3725/3065/2033	3
GO:0051439	regulation of ubiquitin-protein ligase activity involved in mitotic cell cycle	5/80	100/16655	0.000118754	0.00174388	0.00111292	891/5728/9184/1017/1063	5		GO:0048659	smooth muscle cell proliferation	5/80	103/16655	0.000136542	0.00200185	0.00131646	3725/5591/7520/2099/857	5
GO:0051702	interaction with symbiont	4/80	53/16655	0.000120848	0.00175338	0.00111898	3725/1642/3065/2033	4		GO:0031570	DNA integrity checkpoint	6/80	164/16655	0.000136955	0.00200185	0.00131646	5591/672/1017/5713/7153/23198	6
GO:0090398	cellular senescence	4/80	53/16655	0.000120848	0.00175338	0.00111898	5591/857/811/3159	4		GO:0090090	negative regulation of canonical Wnt signaling pathway	6/80	164/16655	0.000136955	0.00200185	0.00131646	3065/5713/857/324/1601/23198	6
GO:1904591	positive regulation of protein import	5/80	101/16655	0.000124473	0.00179522	0.00114568	672/142/1956/4088/4089	5		GO:0070372	regulation of ERK1 and ERK2 cascade	7/80	237/16655	0.00014212	0.00206497	0.00135798	3725/1956/5245/2099/857/5728/467	7
GO:0097191	extrinsic apoptotic signaling pathway	7/80	233/16655	0.000127906	0.00183383	0.00117032	672/857/355/4088/2932/467/4000	7		GO:0032508	DNA duplex unwinding	4/80	56/16655	0.000149934	0.00216561	0.00142416	1660/7520/4171/4172	4
GO:0043921	modulation by host of viral transcription	3/80	21/16655	0.00013335	0.00188951	0.00120585	3725/3065/2033	3		GO:0052312	modulation of transcription in other organism involved in symbiotic interaction	3/80	22/16655	0.000153871	0.00220427	0.00144959	3725/3065/2033	3
GO:0052472	modulation by host of symbiont transcription	3/80	21/16655	0.00013335	0.00188951	0.00120585	3725/3065/2033	3		GO:0010639	negative regulation of organelle organization	8/80	322/16655	0.000154868	0.00220427	0.00144959	672/142/7520/891/26586/4000/7014/324	8
GO:0007519	skeletal muscle tissue development	6/80	164/16655	0.000136955	0.00191817	0.00122414	857/1958/1655/2033/467/7832	6		GO:0006986	response to unfolded protein	6/80	168/16655	0.000156222	0.00220427	0.00144959	2033/58477/10525/811/4000/467	6
GO:0031570	DNA integrity checkpoint	6/80	164/16655	0.000136955	0.00191817	0.00122414	5591/672/7153/890/1017/1869	6		GO:0030177	positive regulation of Wnt signaling pathway	6/80	168/16655	0.000156222	0.00220427	0.00144959	4088/5713/857/324/1601/23198	6
GO:0006352	DNA-templated transcription, initiation	8/80	317/16655	0.000139106	0.00193468	0.00123468	3725/142/3065/4088/4087/4089/2099/1871	8		GO:0060828	regulation of canonical Wnt signaling pathway	7/80	244/16655	0.000170068	0.00235977	0.00155184	3065/4088/5713/857/324/1601/23198	7
GO:0030071	regulation of mitotic metaphase/anaphase transition	4/80	55/16655	0.000139732	0.00193468	0.00123468	891/5728/9184/1063	4		GO:0001837	epithelial to mesenchymal transition	5/80	108/16655	0.000170645	0.00235977	0.00155184	4087/3066/4088/11171/1601	5
GO:0070372	regulation of ERK1 and ERK2 cascade	7/80	237/16655	0.00014212	0.00195657	0.00124865	3725/1956/857/5245/5728/2099/467	7		GO:0044774	mitotic DNA integrity checkpoint	5/80	108/16655	0.000170645	0.00235977	0.00155184	5591/1017/5713/7153/23198	5
GO:1902099	regulation of metaphase/anaphase transition of cell cycle	4/80	56/16655	0.000149934	0.00205248	0.00130986	891/5728/9184/1063	4		GO:1903052	positive regulation of proteolysis involved in cellular protein catabolic process	6/80	171/16655	0.000172034	0.00235977	0.00155184	891/5713/857/5728/1601/23198	6
GO:0017038	protein import	8/80	321/16655	0.000151603	0.00206367	0.001317	3725/672/142/1956/4088/4089/2932/4000	8		GO:0031331	positive regulation of cellular catabolic process	8/80	327/16655	0.000172076	0.00235977	0.00155184	891/5713/3667/29110/857/5728/1601/23198	8
GO:0052312	modulation of transcription in other organism involved in symbiotic interaction	3/80	22/16655	0.000153871	0.00208285	0.00132924	3725/3065/2033	3		GO:0007184	SMAD protein import into nucleus	3/80	23/16655	0.000176341	0.00237816	0.00156394	3725/142/1601	3
GO:0006986	response to unfolded protein	6/80	168/16655	0.000156222	0.00210293	0.00134205	10525/58477/811/2033/467/4000	6		GO:0036296	response to increased oxygen levels	3/80	23/16655	0.000176341	0.00237816	0.00156394	355/3066/857	3
GO:0007091	metaphase/anaphase transition of mitotic cell cycle	4/80	57/16655	0.000160664	0.00215077	0.00137258	891/5728/9184/1063	4		GO:0055093	response to hyperoxia	3/80	23/16655	0.000176341	0.00237816	0.00156394	355/3066/857	3
GO:0051783	regulation of nuclear division	6/80	170/16655	0.000166629	0.00221836	0.00141572	891/811/5728/9184/1063/54443	6		GO:0010769	regulation of cell morphogenesis involved in differentiation	8/80	332/16655	0.000190832	0.00255945	0.00168316	4131/4087/3066/811/4088/11171/5728/1601	8
GO:0001837	epithelial to mesenchymal transition	5/80	108/16655	0.000170645	0.00225193	0.00143714	3066/4088/4087/4089/2932	5		GO:0010565	regulation of cellular ketone metabolic process	6/80	175/16655	0.000195057	0.00259095	0.00170388	672/5713/3667/857/324/23198	6
GO:0044784	metaphase/anaphase transition of cell cycle	4/80	58/16655	0.000171938	0.00225193	0.00143714	891/5728/9184/1063	4		GO:0032768	regulation of monooxygenase activity	4/80	60/16655	0.000196185	0.00259095	0.00170388	1956/2099/857/7014	4
GO:0060395	SMAD protein signal transduction	4/80	58/16655	0.000171938	0.00225193	0.00143714	3725/4088/4087/4089	4		GO:0070371	ERK1 and ERK2 cascade	7/80	250/16655	0.000197426	0.00259095	0.00170388	3725/1956/5245/2099/857/5728/467	7
GO:0007184	SMAD protein import into nucleus	3/80	23/16655	0.000176341	0.00227273	0.00145042	3725/142/4089	3		GO:1903050	regulation of proteolysis involved in cellular protein catabolic process	7/80	250/16655	0.000197426	0.00259095	0.00170388	891/5713/857/5728/324/1601/23198	7
GO:0036296	response to increased oxygen levels	3/80	23/16655	0.000176341	0.00227273	0.00145042	857/3066/355	3		GO:0031110	regulation of microtubule polymerization or depolymerization	4/80	61/16655	0.000209191	0.00270177	0.00177675	891/26586/857/324	4
GO:0055093	response to hyperoxia	3/80	23/16655	0.000176341	0.00227273	0.00145042	857/3066/355	3		GO:0032392	DNA geometric change	4/80	61/16655	0.000209191	0.00270177	0.00177675	1660/7520/4171/4172	4
GO:0043902	positive regulation of multi-organism process	6/80	172/16655	0.000177577	0.00227655	0.00145285	3725/7153/1642/6732/5478/2033	6		GO:0032922	circadian regulation of gene expression	4/80	61/16655	0.000209191	0.00270177	0.00177675	3065/3066/9112/9611	4
GO:0072331	signal transduction by p53 class mediator	6/80	174/16655	0.000189086	0.00241134	0.00153887	672/1655/4646/1017/2033/1869	6		GO:0007050	cell cycle arrest	7/80	253/16655	0.000212382	0.00272855	0.00179436	672/1017/811/4088/5713/324/23198	7
GO:0032768	regulation of monooxygenase activity	4/80	60/16655	0.000196185	0.00247857	0.00158178	1956/857/2932/2099	4		GO:0045787	positive regulation of cell cycle	8/80	338/16655	0.000215529	0.00275449	0.00181142	1956/672/891/1017/811/5713/5728/23198	8
GO:0007067	mitotic nuclear division	9/80	425/16655	0.000196921	0.00247857	0.00158178	891/890/9221/5728/9184/1017/1063/54443/9493	9		GO:0046824	positive regulation of nucleocytoplasmic transport	5/80	114/16655	0.000219754	0.00278817	0.00183357	1956/672/142/4088/1601	5
GO:0070371	ERK1 and ERK2 cascade	7/80	250/16655	0.000197426	0.00247857	0.00158178	3725/1956/857/5245/5728/2099/467	7		GO:0035966	response to topologically incorrect protein	6/80	179/16655	0.000220449	0.00278817	0.00183357	2033/58477/10525/811/4000/467	6
GO:0060538	skeletal muscle organ development	6/80	176/16655	0.000201176	0.00251263	0.00160352	857/1958/1655/2033/467/7832	6		GO:0007026	negative regulation of microtubule depolymerization	3/80	25/16655	0.000227434	0.00285057	0.00187461	891/26586/324	3
GO:0042326	negative regulation of phosphorylation	9/80	427/16655	0.000203922	0.00253387	0.00161707	3725/5591/891/857/4088/5245/2932/5728/467	9		GO:0030099	myeloid cell differentiation	8/80	341/16655	0.00022883	0.00285057	0.00187461	3725/142/355/4627/2033/10935/9611/324	8
GO:0042306	regulation of protein import into nucleus	6/80	177/16655	0.000207446	0.00255214	0.00162873	672/142/1956/4088/4089/2932	6		GO:0090101	negative regulation of transmembrane receptor protein serine/threonine kinase signaling pathway	5/80	115/16655	0.000228887	0.00285057	0.00187461	4087/6642/4088/857/11171	5
GO:0006913	nucleocytoplasmic transport	9/80	428/16655	0.0002075	0.00255214	0.00162873	3725/672/142/1956/4088/811/4089/2932/4000	9		GO:0016055	Wnt signaling pathway	9/80	435/16655	0.000234038	0.00288588	0.00189783	3065/1642/4088/5713/857/5728/324/1601/23198	9
GO:0010965	regulation of mitotic sister chromatid separation	4/80	61/16655	0.000209191	0.00255995	0.00163371	891/5728/9184/1063	4		GO:0048738	cardiac muscle tissue development	6/80	181/16655	0.000234086	0.00288588	0.00189783	891/811/4000/5728/5915/4205	6
GO:0045787	positive regulation of cell cycle	8/80	338/16655	0.000215529	0.00262426	0.00167475	672/891/1956/811/894/5728/1017/9493	8		GO:0006278	RNA-dependent DNA replication	4/80	64/16655	0.000251934	0.00308167	0.00202658	5478/5981/1736/7014	4
GO:0035966	response to topologically incorrect protein	6/80	179/16655	0.000220449	0.00265745	0.00169594	10525/58477/811/2033/467/4000	6		GO:0050673	epithelial cell proliferation	8/80	346/16655	0.000252492	0.00308167	0.00202658	3725/1956/2099/4088/857/11171/5728/324	8
GO:0071229	cellular response to acid chemical	6/80	179/16655	0.000220449	0.00265745	0.00169594	891/1956/3066/355/1958/1869	6		GO:0032205	negative regulation of telomere maintenance	3/80	26/16655	0.000256211	0.0031115	0.0020462	142/7520/7014	3
GO:0043618	regulation of transcription from RNA polymerase II promoter in response to stress	4/80	62/16655	0.000222806	0.00267257	0.00170559	3725/1958/2033/467	4		GO:0035051	cardiocyte differentiation	5/80	118/16655	0.000258025	0.00311801	0.00205048	891/811/4000/5915/4205	5
GO:0051169	nuclear transport	9/80	433/16655	0.000226183	0.00269971	0.00172291	3725/672/142/1956/4088/811/4089/2932/4000	9		GO:1903364	positive regulation of cellular protein catabolic process	6/80	186/16655	0.000271101	0.00325989	0.00214378	891/5713/857/5728/1601/23198	6
GO:1904589	regulation of protein import	6/80	181/16655	0.000234086	0.00278035	0.00177437	672/142/1956/4088/4089/2932	6		GO:0042110	T cell activation	9/80	447/16655	0.000286094	0.00338724	0.00222754	5591/355/4627/2885/4088/6304/9611/857/324	9
GO:0051306	mitotic sister chromatid separation	4/80	63/16655	0.000237048	0.0028018	0.00178806	891/5728/9184/1063	4		GO:0070489	T cell aggregation	9/80	447/16655	0.000286094	0.00338724	0.00222754	5591/355/4627/2885/4088/6304/9611/857/324	9
GO:0035051	cardiocyte differentiation	5/80	118/16655	0.000258025	0.00303492	0.00193683	891/4205/811/4089/4000	5		GO:0031114	regulation of microtubule depolymerization	3/80	27/16655	0.000287243	0.00338724	0.00222754	891/26586/324	3
GO:0061136	regulation of proteasomal protein catabolic process	6/80	189/16655	0.000295426	0.00343589	0.00219273	891/857/2932/5728/9184/1063	6		GO:0032201	telomere maintenance via semi-conservative replication	3/80	27/16655	0.000287243	0.00338724	0.00222754	2237/5981/7014	3
GO:0010717	regulation of epithelial to mesenchymal transition	4/80	67/16655	0.000300623	0.00343589	0.00219273	3066/4088/4087/4089	4		GO:0071593	lymphocyte aggregation	9/80	448/16655	0.000290835	0.00341311	0.00224455	5591/355/4627/2885/4088/6304/9611/857/324	9
GO:0033047	regulation of mitotic sister chromatid segregation	4/80	67/16655	0.000300623	0.00343589	0.00219273	891/5728/9184/1063	4		GO:0006921	cellular component disassembly involved in execution phase of apoptosis	4/80	67/16655	0.000300623	0.00346142	0.00227632	6304/4000/7153/324	4
GO:0035914	skeletal muscle cell differentiation	4/80	67/16655	0.000300623	0.00343589	0.00219273	1958/1655/467/7832	4		GO:0016575	histone deacetylation	4/80	67/16655	0.000300623	0.00346142	0.00227632	3065/5245/3066/9611	4
GO:0043620	regulation of DNA-templated transcription in response to stress	4/80	67/16655	0.000300623	0.00343589	0.00219273	3725/1958/2033/467	4		GO:0072431	signal transduction involved in mitotic G1 DNA damage checkpoint	4/80	67/16655	0.000300623	0.00346142	0.00227632	5591/1017/5713/23198	4
GO:0050772	positive regulation of axonogenesis	4/80	67/16655	0.000300623	0.00343589	0.00219273	4131/23394/2932/659	4		GO:1902400	intracellular signal transduction involved in G1 DNA damage checkpoint	4/80	67/16655	0.000300623	0.00346142	0.00227632	5591/1017/5713/23198	4
GO:0000086	G2/M transition of mitotic cell cycle	6/80	191/16655	0.000312573	0.00354114	0.00225989	891/890/1017/2033/2273/1063	6		GO:0032479	regulation of type I interferon production	5/80	123/16655	0.000312754	0.00356744	0.00234604	5591/1660/7520/2033/29110	5
GO:1900182	positive regulation of protein localization to nucleus	5/80	123/16655	0.000312754	0.00354114	0.00225989	672/142/1956/4088/4089	5		GO:1900182	positive regulation of protein localization to nucleus	5/80	123/16655	0.000312754	0.00356744	0.00234604	1956/672/142/4088/1601	5
GO:1903651	positive regulation of cytoplasmic transport	7/80	271/16655	0.000322521	0.00363474	0.00231962	672/142/1956/857/4088/4089/2932	7		GO:0032204	regulation of telomere maintenance	4/80	68/16655	0.000318254	0.00361329	0.00237619	142/7520/1736/7014	4
GO:0032388	positive regulation of intracellular transport	8/80	361/16655	0.000335814	0.00376702	0.00240405	672/142/1956/857/4088/4089/2932/1869	8		GO:1903362	regulation of cellular protein catabolic process	7/80	271/16655	0.000322521	0.00364478	0.0023969	891/5713/857/5728/324/1601/23198	7
GO:0044839	cell cycle G2/M phase transition	6/80	195/16655	0.000349208	0.00389814	0.00248773	891/890/1017/2033/2273/1063	6		GO:0070486	leukocyte aggregation	9/80	455/16655	0.000325877	0.00365901	0.00240626	5591/355/4627/2885/4088/6304/9611/857/324	9
GO:0006367	transcription initiation from RNA polymerase II promoter	7/80	275/16655	0.000352329	0.00389814	0.00248773	142/3065/4088/4087/4089/2099/1871	7		GO:0006606	protein import into nucleus	7/80	272/16655	0.000329775	0.00365901	0.00240626	3725/1956/672/142/4088/4000/1601	7
GO:0048863	stem cell differentiation	7/80	275/16655	0.000352329	0.00389814	0.00248773	7520/3066/4088/4087/4089/2932/8202	7		GO:0044744	protein targeting to nucleus	7/80	272/16655	0.000329775	0.00365901	0.00240626	3725/1956/672/142/4088/4000/1601	7
GO:0010226	response to lithium ion	3/80	29/16655	0.000356359	0.00390705	0.00249341	355/811/2932	3		GO:1902593	single-organism nuclear import	7/80	272/16655	0.000329775	0.00365901	0.00240626	3725/1956/672/142/4088/4000/1601	7
GO:2000171	negative regulation of dendrite development	3/80	29/16655	0.000356359	0.00390705	0.00249341	3066/2932/5728	3		GO:0072413	signal transduction involved in mitotic cell cycle checkpoint	4/80	69/16655	0.000336613	0.00367184	0.0024147	5591/1017/5713/23198	4
GO:0031396	regulation of protein ubiquitination	7/80	276/16655	0.000360116	0.00393046	0.00250835	672/891/857/5728/9184/1017/1063	7		GO:1902402	signal transduction involved in mitotic DNA damage checkpoint	4/80	69/16655	0.000336613	0.00367184	0.0024147	5591/1017/5713/23198	4
GO:0050821	protein stabilization	5/80	127/16655	0.000362536	0.00393913	0.00251388	4088/5245/811/5728/2033	5		GO:1902403	signal transduction involved in mitotic DNA integrity checkpoint	4/80	69/16655	0.000336613	0.00367184	0.0024147	5591/1017/5713/23198	4
GO:0002521	leukocyte differentiation	9/80	463/16655	0.000370142	0.00400382	0.00255517	3725/5591/142/355/1958/4627/7163/2033/1316	9		GO:0032606	type I interferon production	5/80	125/16655	0.000336949	0.00367184	0.0024147	5591/1660/7520/2033/29110	5
GO:0001756	somitogenesis	4/80	71/16655	0.00037559	0.00403231	0.00257335	5591/4088/4089/2033	4		GO:0048863	stem cell differentiation	7/80	275/16655	0.000352329	0.00382238	0.00251369	7520/4087/3066/4088/11171/8202/1601	7
GO:0007059	chromosome segregation	7/80	278/16655	0.000376105	0.00403231	0.00257335	672/891/7153/6732/5728/9184/1063	7		GO:0030178	negative regulation of Wnt signaling pathway	6/80	196/16655	0.000358872	0.00386442	0.00254134	3065/5713/857/324/1601/23198	6
GO:0043523	regulation of neuron apoptotic process	6/80	199/16655	0.000389127	0.00415355	0.00265072	3725/23394/10525/2932/2099/7832	6		GO:0051170	nuclear import	7/80	276/16655	0.000360116	0.00386442	0.00254134	3725/1956/672/142/4088/4000/1601	7
GO:0009411	response to UV	5/80	131/16655	0.000418096	0.00444319	0.00283556	1642/1956/2237/2033/1153	5		GO:0042542	response to hydrogen peroxide	5/80	127/16655	0.000362536	0.00386442	0.00254134	3725/355/3066/3939/10935	5
GO:0000281	mitotic cytokinesis	3/80	31/16655	0.000435358	0.00459935	0.00293522	26586/54443/9493	3		GO:0050821	protein stabilization	5/80	127/16655	0.000362536	0.00386442	0.00254134	5245/2033/811/4088/5728	5
GO:0050678	regulation of epithelial cell proliferation	7/80	285/16655	0.000436608	0.00459935	0.00293522	3725/1956/857/4088/5728/659/2099	7		GO:0007173	epidermal growth factor receptor signaling pathway	8/80	366/16655	0.000368127	0.00390695	0.00256931	1956/163/2885/2099/5713/3667/5728/23198	8
GO:0033045	regulation of sister chromatid segregation	4/80	74/16655	0.000439961	0.00459935	0.00293522	891/5728/9184/1063	4		GO:0002521	leukocyte differentiation	9/80	463/16655	0.000370142	0.00391133	0.00257219	3725/5591/142/355/4627/2033/6304/9611/324	9
GO:0043161	proteasome-mediated ubiquitin-dependent protein catabolic process	8/80	376/16655	0.000440383	0.00459935	0.00293522	891/1642/857/2932/5728/9184/1017/1063	8		GO:0072401	signal transduction involved in DNA integrity checkpoint	4/80	71/16655	0.00037559	0.00392338	0.00258012	5591/1017/5713/23198	4
GO:0031668	cellular response to extracellular stimulus	6/80	204/16655	0.000443955	0.00461675	0.00294633	3725/23394/857/659/3939/467	6		GO:0072422	signal transduction involved in DNA damage checkpoint	4/80	71/16655	0.00037559	0.00392338	0.00258012	5591/1017/5713/23198	4
GO:0048255	mRNA stabilization	3/80	32/16655	0.000478737	0.00493609	0.00315012	1660/1869/1153	3		GO:0007059	chromosome segregation	7/80	278/16655	0.000376105	0.00392338	0.00258012	672/891/6732/91754/5728/7153/324	7
GO:0071242	cellular response to ammonium ion	3/80	32/16655	0.000478737	0.00493609	0.00315012	3066/2932/890	3		GO:0006997	nucleus organization	5/80	129/16655	0.000389568	0.00404653	0.0026611	891/6732/91754/4000/23198	5
GO:0070997	neuron death	7/80	291/16655	0.000494454	0.00507418	0.00323825	3725/23394/10525/355/2932/2099/7832	7		GO:0000722	telomere maintenance via recombination	3/80	30/16655	0.000394588	0.00406398	0.00267257	2237/5981/7014	3
GO:0051438	regulation of ubiquitin-protein transferase activity	5/80	136/16655	0.000496319	0.00507418	0.00323825	891/5728/9184/1017/1063	5		GO:0071392	cellular response to estradiol stimulus	3/80	30/16655	0.000394588	0.00406398	0.00267257	1956/2099/8202	3
GO:0030513	positive regulation of BMP signaling pathway	3/80	33/16655	0.000524795	0.0053381	0.00340668	4087/4089/659	3		GO:0072395	signal transduction involved in cell cycle checkpoint	4/80	72/16655	0.000396242	0.00406398	0.00267257	5591/1017/5713/23198	4
GO:0046683	response to organophosphorus	5/80	138/16655	0.000530512	0.0053381	0.00340668	3725/5983/5728/1017/3939	5		GO:0070507	regulation of microtubule cytoskeleton organization	5/80	130/16655	0.000403641	0.00412255	0.00271109	672/891/26586/857/324	5
GO:0001558	regulation of cell growth	8/80	387/16655	0.000532796	0.0053381	0.00340668	4131/23394/4088/5245/4089/2932/659/2273	8		GO:0038127	ERBB signaling pathway	8/80	373/16655	0.00041759	0.00424723	0.00279309	1956/163/2885/2099/5713/3667/5728/23198	8
GO:0006476	protein deacetylation	4/80	78/16655	0.000537555	0.0053381	0.00340668	3065/3066/5245/2033	4		GO:0002758	innate immune response-activating signal transduction	7/80	285/16655	0.000436608	0.00441952	0.00290639	3725/2033/5713/29110/857/4205/23198	7
GO:0042058	regulation of epidermal growth factor receptor signaling pathway	4/80	78/16655	0.000537555	0.0053381	0.00340668	2885/1956/163/2099	4		GO:0043044	ATP-dependent chromatin remodeling	4/80	74/16655	0.000439961	0.00441952	0.00290639	60/3065/3066/23198	4
GO:0043331	response to dsRNA	4/80	78/16655	0.000537555	0.0053381	0.00340668	857/4088/9188/4087	4		GO:0051437	positive regulation of ubiquitin-protein ligase activity involved in regulation of mitotic cell cycle transition	4/80	74/16655	0.000439961	0.00441952	0.00290639	891/5713/5728/23198	4
GO:0045815	positive regulation of gene expression, epigenetic	4/80	78/16655	0.000537555	0.0053381	0.00340668	60/9188/2033/3159	4		GO:0042177	negative regulation of protein catabolic process	5/80	133/16655	0.000448175	0.00448359	0.00294852	1956/5245/891/4088/324	5
GO:0031647	regulation of protein stability	6/80	212/16655	0.000544042	0.00538046	0.00343371	5591/4088/5245/811/5728/2033	6		GO:0038093	Fc receptor signaling pathway	8/80	378/16655	0.000456134	0.00454459	0.00298863	3725/60/1956/2885/5713/3667/5728/23198	8
GO:0016049	cell growth	9/80	489/16655	0.000549725	0.00541457	0.00345548	4131/23394/4088/5245/1655/4089/2932/659/2273	9		GO:0034614	cellular response to reactive oxygen species	5/80	134/16655	0.000463813	0.00458367	0.00301434	142/355/3066/1017/10935	5
GO:0070301	cellular response to hydrogen peroxide	4/80	79/16655	0.000564174	0.0055343	0.00353189	3066/355/2932/1316	4		GO:0090263	positive regulation of canonical Wnt signaling pathway	5/80	134/16655	0.000463813	0.00458367	0.00301434	4088/5713/857/324/23198	5
GO:0043487	regulation of RNA stability	5/80	140/16655	0.000566449	0.0055343	0.00353189	1660/54464/1736/1869/1153	5		GO:2001233	regulation of apoptotic signaling pathway	8/80	381/16655	0.000480618	0.0047306	0.00311096	672/355/10525/4088/857/4000/5728/467	8
GO:0046822	regulation of nucleocytoplasmic transport	6/80	215/16655	0.000585797	0.00570035	0.00363786	672/142/1956/4088/4089/2932	6		GO:0006282	regulation of DNA repair	4/80	76/16655	0.000487018	0.00475524	0.00312717	1956/672/142/7014	4
GO:0030509	BMP signaling pathway	5/80	142/16655	0.000604186	0.00581075	0.00370832	857/1958/4087/4089/659	5		GO:0031571	mitotic G1 DNA damage checkpoint	4/80	76/16655	0.000487018	0.00475524	0.00312717	5591/1017/5713/23198	4
GO:2001252	positive regulation of chromosome organization	5/80	142/16655	0.000604186	0.00581075	0.00370832	672/891/4089/1736/5728	5		GO:0002218	activation of innate immune response	7/80	291/16655	0.000494454	0.0048076	0.0031616	3725/2033/5713/29110/857/4205/23198	7
GO:0048638	regulation of developmental growth	7/80	301/16655	0.000604337	0.00581075	0.00370832	5591/891/4131/23394/2932/5728/659	7		GO:0090288	negative regulation of cellular response to growth factor stimulus	5/80	136/16655	0.000496319	0.0048076	0.0031616	4087/6642/4088/857/11171	5
GO:0018205	peptidyl-lysine modification	8/80	396/16655	0.000619607	0.00589312	0.00376089	672/142/7153/3066/1958/4089/2033/8202	8		GO:0071214	cellular response to abiotic stimulus	7/80	292/16655	0.000504663	0.0048691	0.00320204	1642/7520/355/4646/2885/2033/857	7
GO:0030510	regulation of BMP signaling pathway	4/80	81/16655	0.000620201	0.00589312	0.00376089	857/4087/4089/659	4		GO:0044783	G1 DNA damage checkpoint	4/80	77/16655	0.000511842	0.00489345	0.00321806	5591/1017/5713/23198	4
GO:1901184	regulation of ERBB signaling pathway	4/80	81/16655	0.000620201	0.00589312	0.00376089	2885/1956/163/2099	4		GO:0044819	mitotic G1/S transition checkpoint	4/80	77/16655	0.000511842	0.00489345	0.00321806	5591/1017/5713/23198	4
GO:1904951	positive regulation of establishment of protein localization	9/80	499/16655	0.000635555	0.00601543	0.00383894	672/142/1956/4088/4089/2932/1736/5478/1869	9		GO:0051340	regulation of ligase activity	5/80	137/16655	0.000513201	0.00489345	0.00321806	891/5713/5728/324/23198	5
GO:0031100	organ regeneration	4/80	82/16655	0.000649645	0.00612487	0.00390878	857/355/890/1017	4		GO:0046683	response to organophosphorus	5/80	138/16655	0.000530512	0.00503883	0.00331366	3725/1017/3939/2354/5728	5
GO:0010498	proteasomal protein catabolic process	8/80	401/16655	0.000672577	0.00631649	0.00403107	891/1642/857/2932/5728/9184/1017/1063	8		GO:0042058	regulation of epidermal growth factor receptor signaling pathway	4/80	78/16655	0.000537555	0.00504682	0.00331891	1956/163/2885/2099	4
GO:0042769	DNA damage response, detection of DNA damage	3/80	36/16655	0.000679694	0.00633771	0.00404461	142/1642/5983	3		GO:0043331	response to dsRNA	4/80	78/16655	0.000537555	0.00504682	0.00331891	4087/9188/4088/857	4
GO:0035601	protein deacylation	4/80	83/16655	0.000680068	0.00633771	0.00404461	3065/3066/5245/2033	4		GO:0051304	chromosome separation	4/80	78/16655	0.000537555	0.00504682	0.00331891	891/5728/7153/324	4
GO:0048011	neurotrophin TRK receptor signaling pathway	8/80	402/16655	0.000683598	0.0063462	0.00405003	2885/3065/1956/4205/3066/163/2932/5728	8		GO:0007159	leukocyte cell-cell adhesion	9/80	488/16655	0.000541695	0.00504945	0.00332065	5591/355/4627/2885/4088/6304/9611/857/324	9
GO:0009743	response to carbohydrate	6/80	222/16655	0.00069293	0.00638391	0.0040741	23394/355/1958/4087/5728/3939	6		GO:0031647	regulation of protein stability	6/80	212/16655	0.000544042	0.00504945	0.00332065	5591/5245/2033/811/4088/5728	6
GO:0090092	regulation of transmembrane receptor protein serine/threonine kinase signaling pathway	6/80	222/16655	0.00069293	0.00638391	0.0040741	142/857/4088/4087/4089/659	6		GO:1900180	regulation of protein localization to nucleus	6/80	212/16655	0.000544042	0.00504945	0.00332065	1956/672/142/4088/4000/1601	6
GO:0007088	regulation of mitotic nuclear division	5/80	147/16655	0.000706779	0.00648094	0.00413602	891/5728/9184/1063/54443	5		GO:0030879	mammary gland development	5/80	139/16655	0.000548259	0.00506932	0.00333371	2099/9611/3667/857/8202	5
GO:0010833	telomere maintenance via telomere lengthening	4/80	84/16655	0.000711486	0.00648094	0.00413602	142/2237/5983/1736	4		GO:0048010	vascular endothelial growth factor receptor signaling pathway	7/80	297/16655	0.000558266	0.00514237	0.00338175	60/1956/2885/5713/3667/857/23198	7
GO:0098732	macromolecule deacylation	4/80	84/16655	0.000711486	0.00648094	0.00413602	3065/3066/5245/2033	4		GO:0043487	regulation of RNA stability	5/80	140/16655	0.000566449	0.00519813	0.00341842	1660/54464/5713/1736/23198	5
GO:0038179	neurotrophin signaling pathway	8/80	405/16655	0.000717541	0.00651161	0.0041556	2885/3065/1956/4205/3066/163/2932/5728	8		GO:0006270	DNA replication initiation	3/80	34/16655	0.000573597	0.00522444	0.00343572	4171/1017/4172	3
GO:0002244	hematopoietic progenitor cell differentiation	5/80	148/16655	0.000728771	0.00658885	0.00420489	5591/7153/7520/2033/54443	5		GO:0031111	negative regulation of microtubule polymerization or depolymerization	3/80	34/16655	0.000573597	0.00522444	0.00343572	891/26586/324	3
GO:0031145	anaphase-promoting complex-dependent proteasomal ubiquitin-dependent protein catabolic process	4/80	86/16655	0.000777384	0.00700223	0.0044687	891/5728/9184/1017	4		GO:0009612	response to mechanical stimulus	6/80	215/16655	0.000585797	0.00531573	0.00349576	3725/355/891/2354/857/4000	6
GO:0032481	positive regulation of type I interferon production	4/80	87/16655	0.000811899	0.00723247	0.00461563	5591/1660/7520/2033	4		GO:0035265	organ growth	5/80	142/16655	0.000604186	0.00544349	0.00357978	4087/891/2099/5728/5915	5
GO:0061053	somite development	4/80	87/16655	0.000811899	0.00723247	0.00461563	5591/4088/4089/2033	4		GO:0006898	receptor-mediated endocytosis	7/80	301/16655	0.000604337	0.00544349	0.00357978	163/6642/2885/10525/811/857/1601	7
GO:1903901	negative regulation of viral life cycle	4/80	87/16655	0.000811899	0.00723247	0.00461563	3725/3065/3609/6732	4		GO:0018205	peptidyl-lysine modification	8/80	396/16655	0.000619607	0.00554546	0.00364683	672/142/3066/2033/11091/9112/8202/7153	8
GO:0001890	placenta development	5/80	152/16655	0.000821894	0.00729468	0.00465534	2885/1956/659/8202/2099	5		GO:1901184	regulation of ERBB signaling pathway	4/80	81/16655	0.000620201	0.00554546	0.00364683	1956/163/2885/2099	4
GO:0000724	double-strand break repair via homologous recombination	5/80	153/16655	0.000846501	0.00736004	0.00469705	672/142/2237/5983/1017	5		GO:0001819	positive regulation of cytokine production	8/80	397/16655	0.000629921	0.00561182	0.00369047	5591/672/1660/7520/3066/2033/4088/29110	8
GO:0000725	recombinational repair	5/80	153/16655	0.000846501	0.00736004	0.00469705	672/142/2237/5983/1017	5		GO:0043409	negative regulation of MAPK cascade	5/80	145/16655	0.000664291	0.00587512	0.00386363	5245/9611/857/324/467	5
GO:0000819	sister chromatid segregation	5/80	153/16655	0.000846501	0.00736004	0.00469705	891/7153/5728/9184/1063	5		GO:0048565	digestive tract development	5/80	145/16655	0.000664291	0.00587512	0.00386363	1956/4087/891/4088/5915	5
GO:0001942	hair follicle development	4/80	88/16655	0.000847483	0.00736004	0.00469705	3065/1956/3066/4089	4		GO:0042769	DNA damage response, detection of DNA damage	3/80	36/16655	0.000679694	0.00598965	0.00393894	1642/142/5981	3
GO:0022404	molting cycle process	4/80	88/16655	0.000847483	0.00736004	0.00469705	3065/1956/3066/4089	4		GO:0032869	cellular response to insulin stimulus	8/80	402/16655	0.000683598	0.00599566	0.0039429	1956/5591/142/1017/2885/5713/3667/23198	8
GO:0022405	hair cycle process	4/80	88/16655	0.000847483	0.00736004	0.00469705	3065/1956/3066/4089	4		GO:2001020	regulation of response to DNA damage stimulus	5/80	146/16655	0.000685288	0.00599566	0.0039429	1956/672/142/1655/7014	5
GO:0031103	axon regeneration	3/80	39/16655	0.000861027	0.00741059	0.00472931	3725/5728/813	3		GO:0043010	camera-type eye development	7/80	308/16655	0.00069221	0.00603458	0.0039685	3725/3065/3066/1017/4088/5915/324	7
GO:0033683	nucleotide-excision repair, DNA incision	3/80	39/16655	0.000861027	0.00741059	0.00472931	142/1642/5983	3		GO:0008544	epidermis development	7/80	312/16655	0.000746801	0.00648734	0.00426624	1956/3065/3066/4646/6304/8202/324	7
GO:0007611	learning or memory	6/80	232/16655	0.000871643	0.00741059	0.00472931	3725/23394/1956/2237/5728/7832	6		GO:0043112	receptor metabolic process	5/80	150/16655	0.000774286	0.00670224	0.00440756	3065/3066/6642/2885/857	5
GO:0000077	DNA damage checkpoint	5/80	154/16655	0.000871654	0.00741059	0.00472931	5591/672/890/1017/1869	5		GO:0031109	microtubule polymerization or depolymerization	4/80	86/16655	0.000777384	0.00670528	0.00440956	891/26586/857/324	4
GO:0071772	response to BMP	5/80	154/16655	0.000871654	0.00741059	0.00472931	857/1958/4087/4089/659	5		GO:0030111	regulation of Wnt signaling pathway	7/80	316/16655	0.000804755	0.00689266	0.00453279	3065/4088/5713/857/324/1601/23198	7
GO:0071773	cellular response to BMP stimulus	5/80	154/16655	0.000871654	0.00741059	0.00472931	857/1958/4087/4089/659	5		GO:0038095	Fc-epsilon receptor signaling pathway	7/80	316/16655	0.000804755	0.00689266	0.00453279	3725/1956/2885/5713/3667/5728/23198	7
GO:0001101	response to acid chemical	7/80	321/16655	0.000882148	0.00747358	0.00476951	891/1956/3066/355/1958/2932/1869	7		GO:1903901	negative regulation of viral life cycle	4/80	87/16655	0.000811899	0.00692953	0.00455703	3725/3065/3609/6732	4
GO:0006275	regulation of DNA replication	5/80	155/16655	0.000897361	0.00757598	0.00483485	3725/1956/811/1736/1017	5		GO:0001890	placenta development	5/80	152/16655	0.000821894	0.00699039	0.00459706	1956/2885/2099/10935/8202	5
GO:0030516	regulation of axon extension	4/80	90/16655	0.000921931	0.00764509	0.00487896	4131/23394/2932/659	4		GO:0001942	hair follicle development	4/80	88/16655	0.000847483	0.00710896	0.00467503	1956/3065/3066/324	4
GO:0048525	negative regulation of viral process	4/80	90/16655	0.000921931	0.00764509	0.00487896	3725/3065/3609/6732	4		GO:0022404	molting cycle process	4/80	88/16655	0.000847483	0.00710896	0.00467503	1956/3065/3066/324	4
GO:0051101	regulation of DNA binding	4/80	90/16655	0.000921931	0.00764509	0.00487896	3725/142/3066/1869	4		GO:0022405	hair cycle process	4/80	88/16655	0.000847483	0.00710896	0.00467503	1956/3065/3066/324	4
GO:0098773	skin epidermis development	4/80	90/16655	0.000921931	0.00764509	0.00487896	3065/1956/3066/4089	4		GO:2000060	positive regulation of protein ubiquitination involved in ubiquitin-dependent protein catabolic process	4/80	88/16655	0.000847483	0.00710896	0.00467503	891/5713/5728/23198	4
GO:2001236	regulation of extrinsic apoptotic signaling pathway	5/80	156/16655	0.000923628	0.00764509	0.00487896	672/857/355/467/4000	5		GO:0007019	microtubule depolymerization	3/80	39/16655	0.000861027	0.00714886	0.00470127	891/26586/324	3
GO:0061640	cytoskeleton-dependent cytokinesis	3/80	40/16655	0.000927633	0.00764509	0.00487896	26586/54443/9493	3		GO:0031103	axon regeneration	3/80	39/16655	0.000861027	0.00714886	0.00470127	3725/813/5728	3
GO:0072132	mesenchyme morphogenesis	3/80	40/16655	0.000927633	0.00764509	0.00487896	4088/4087/4089	3		GO:0033683	nucleotide-excision repair, DNA incision	3/80	39/16655	0.000861027	0.00714886	0.00470127	1642/142/5981	3
GO:2000377	regulation of reactive oxygen species metabolic process	5/80	157/16655	0.000950465	0.0078067	0.0049821	672/2885/1956/857/2099	5		GO:0000077	DNA damage checkpoint	5/80	154/16655	0.000871654	0.00721257	0.00474317	5591/672/1017/5713/23198	5
GO:0051341	regulation of oxidoreductase activity	4/80	91/16655	0.00096083	0.00786518	0.00501942	1956/857/2932/2099	4		GO:0017038	protein import	7/80	321/16655	0.000882148	0.00727474	0.00478405	3725/1956/672/142/4088/4000/1601	7
GO:0018394	peptidyl-lysine acetylation	5/80	158/16655	0.000977877	0.00795099	0.00507418	672/3066/4089/2033/8202	5		GO:0097191	extrinsic apoptotic signaling pathway	6/80	233/16655	0.000891302	0.00732548	0.00481742	672/355/4088/857/4000/467	6
GO:0050679	positive regulation of epithelial cell proliferation	5/80	158/16655	0.000977877	0.00795099	0.00507418	3725/1956/857/659/2099	5		GO:0048525	negative regulation of viral process	4/80	90/16655	0.000921931	0.00749029	0.0049258	3725/3065/3609/6732	4
GO:0000079	regulation of cyclin-dependent protein serine/threonine kinase activity	4/80	92/16655	0.00100087	0.00808371	0.00515888	1956/890/894/5728	4		GO:0071158	positive regulation of cell cycle arrest	4/80	90/16655	0.000921931	0.00749029	0.0049258	672/1017/5713/23198	4
GO:0051983	regulation of chromosome segregation	4/80	92/16655	0.00100087	0.00808371	0.00515888	891/5728/9184/1063	4		GO:0098773	skin epidermis development	4/80	90/16655	0.000921931	0.00749029	0.0049258	1956/3065/3066/324	4
GO:0014074	response to purine-containing compound	5/80	159/16655	0.00100587	0.00809712	0.00516744	3725/3066/5728/1017/3939	5		GO:2001236	regulation of extrinsic apoptotic signaling pathway	5/80	156/16655	0.000923628	0.00749029	0.0049258	672/355/857/4000/467	5
GO:0045926	negative regulation of growth	6/80	239/16655	0.00101654	0.0081415	0.00519576	4088/5245/4089/5728/659/2273	6		GO:2000377	regulation of reactive oxygen species metabolic process	5/80	157/16655	0.000950465	0.0076824	0.00505214	1956/672/2885/2099/857	5
GO:0001655	urogenital system development	7/80	329/16655	0.00101811	0.0081415	0.00519576	4088/1958/4087/4089/5728/2099/1063	7		GO:0051341	regulation of oxidoreductase activity	4/80	91/16655	0.00096083	0.00774055	0.00509038	1956/2099/857/7014	4
GO:0045927	positive regulation of growth	6/80	240/16655	0.00103867	0.00827861	0.00528326	5591/891/4131/23394/2932/659	6		GO:0018394	peptidyl-lysine acetylation	5/80	158/16655	0.000977877	0.00782622	0.00514672	672/3066/2033/11091/8202	5
GO:0016072	rRNA metabolic process	5/80	161/16655	0.00106365	0.00839383	0.00535679	9188/54464/9221/1736/23076	5		GO:0032434	regulation of proteasomal ubiquitin-dependent protein catabolic process	5/80	158/16655	0.000977877	0.00782622	0.00514672	891/857/5728/324/1601	5
GO:0050770	regulation of axonogenesis	5/80	161/16655	0.00106365	0.00839383	0.00535679	4131/23394/2932/5728/659	5		GO:0006312	mitotic recombination	3/80	41/16655	0.00099742	0.00790488	0.00519845	2237/5981/7014	3
GO:0032924	activin receptor signaling pathway	3/80	42/16655	0.00107045	0.00839383	0.00535679	4088/4087/659	3		GO:0006984	ER-nucleus signaling pathway	3/80	41/16655	0.00099742	0.00790488	0.00519845	811/4000/467	3
GO:0042059	negative regulation of epidermal growth factor receptor signaling pathway	3/80	42/16655	0.00107045	0.00839383	0.00535679	2885/1956/163	3		GO:0033260	nuclear DNA replication	3/80	41/16655	0.00099742	0.00790488	0.00519845	2237/5981/7014	3
GO:0071359	cellular response to dsRNA	3/80	42/16655	0.00107045	0.00839383	0.00535679	857/4088/4087	3		GO:0055123	digestive system development	5/80	159/16655	0.00100587	0.00794608	0.00522554	1956/4087/891/4088/5915	5
GO:0021537	telencephalon development	6/80	242/16655	0.00108403	0.00847295	0.00540729	1956/355/2932/6867/5728/7832	6		GO:0006913	nucleocytoplasmic transport	8/80	428/16655	0.00102556	0.00807548	0.00531064	3725/1956/672/142/811/4088/4000/1601	8
GO:0071478	cellular response to radiation	5/80	162/16655	0.00109345	0.00851904	0.0054367	2885/1642/7520/1958/2033	5		GO:0042180	cellular ketone metabolic process	6/80	241/16655	0.00106117	0.00832896	0.00547733	672/5713/3667/857/324/23198	6
GO:0044708	single-organism behavior	8/80	433/16655	0.00110483	0.00858014	0.00547569	3725/142/23394/1956/3066/2237/5728/7832	8		GO:0042059	negative regulation of epidermal growth factor receptor signaling pathway	3/80	42/16655	0.00107045	0.00834812	0.00548993	1956/163/2885	3
GO:0008361	regulation of cell size	5/80	163/16655	0.00112386	0.00867232	0.00553452	4131/23394/2932/5728/659	5		GO:0071359	cellular response to dsRNA	3/80	42/16655	0.00107045	0.00834812	0.00548993	4087/4088/857	3
GO:0021543	pallium development	5/80	163/16655	0.00112386	0.00867232	0.00553452	1956/2932/6867/5728/7832	5		GO:0051169	nuclear transport	8/80	433/16655	0.00110483	0.00858882	0.00564822	3725/1956/672/142/811/4088/4000/1601	8
GO:0060359	response to ammonium ion	4/80	95/16655	0.00112803	0.00867685	0.00553741	142/3066/2932/890	4		GO:0034138	toll-like receptor 3 signaling pathway	4/80	95/16655	0.00112803	0.00871365	0.00573031	3725/29110/857/4205	4
GO:0007094	mitotic spindle assembly checkpoint	3/80	43/16655	0.00114677	0.0087378	0.00557631	891/9184/1063	3		GO:0097194	execution phase of apoptosis	4/80	95/16655	0.00112803	0.00871365	0.00573031	6304/4000/7153/324	4
GO:1901185	negative regulation of ERBB signaling pathway	3/80	43/16655	0.00114677	0.0087378	0.00557631	2885/1956/163	3		GO:1901185	negative regulation of ERBB signaling pathway	3/80	43/16655	0.00114677	0.00882881	0.00580605	1956/163/2885	3
GO:1904667	negative regulation of ubiquitin protein ligase activity	3/80	43/16655	0.00114677	0.0087378	0.00557631	891/9184/1063	3		GO:0045089	positive regulation of innate immune response	7/80	336/16655	0.00115017	0.00882881	0.00580605	3725/2033/5713/29110/857/4205/23198	7
GO:0031953	negative regulation of protein autophosphorylation	2/80	11/16655	0.00121845	0.00914317	0.00583501	3725/857	2		GO:0007519	skeletal muscle tissue development	5/80	164/16655	0.00115489	0.00883729	0.00581162	1655/2033/9611/857/467	5
GO:0035413	positive regulation of catenin import into nucleus	2/80	11/16655	0.00121845	0.00914317	0.00583501	1956/4088	2		GO:0072593	reactive oxygen species metabolic process	6/80	246/16655	0.00117932	0.008968	0.00589758	1956/672/2885/2099/10935/857	6
GO:0043970	histone H3-K9 acetylation	2/80	11/16655	0.00121845	0.00914317	0.00583501	672/4089	2		GO:0090287	regulation of cellular response to growth factor stimulus	6/80	246/16655	0.00117932	0.008968	0.00589758	4087/6642/4088/857/11171/1601	6
GO:0061000	negative regulation of dendritic spine development	2/80	11/16655	0.00121845	0.00914317	0.00583501	3066/5728	2		GO:0014067	negative regulation of phosphatidylinositol 3-kinase signaling	2/80	11/16655	0.00121845	0.00904311	0.00594698	9611/5728	2
GO:0055007	cardiac muscle cell differentiation	4/80	97/16655	0.00121884	0.00914317	0.00583501	891/4205/811/4000	4		GO:0019042	viral latency	2/80	11/16655	0.00121845	0.00904311	0.00594698	7520/5478	2
GO:0051602	response to electrical stimulus	3/80	44/16655	0.00122644	0.0091436	0.00583528	4646/1017/7832	3		GO:0031953	negative regulation of protein autophosphorylation	2/80	11/16655	0.00121845	0.00904311	0.00594698	3725/857	2
GO:0071173	spindle assembly checkpoint	3/80	44/16655	0.00122644	0.0091436	0.00583528	891/9184/1063	3		GO:0035413	positive regulation of catenin import into nucleus	2/80	11/16655	0.00121845	0.00904311	0.00594698	1956/4088	2
GO:0051146	striated muscle cell differentiation	6/80	249/16655	0.00125491	0.00932714	0.00595242	891/4205/811/4627/2932/4000	6		GO:0051988	regulation of attachment of spindle microtubules to kinetochore	2/80	11/16655	0.00121845	0.00904311	0.00594698	891/324	2
GO:0050684	regulation of mRNA processing	4/80	98/16655	0.00126611	0.00938161	0.00598718	891/6732/1655/7832	4		GO:0061000	negative regulation of dendritic spine development	2/80	11/16655	0.00121845	0.00904311	0.00594698	3066/5728	2
GO:0090316	positive regulation of intracellular protein transport	6/80	250/16655	0.00128091	0.00943361	0.00602036	672/142/1956/4088/4089/2932	6		GO:2000773	negative regulation of cellular senescence	2/80	11/16655	0.00121845	0.00904311	0.00594698	5591/7014	2
GO:1903050	regulation of proteolysis involved in cellular protein catabolic process	6/80	250/16655	0.00128091	0.00943361	0.00602036	891/857/2932/5728/9184/1063	6		GO:2000058	regulation of protein ubiquitination involved in ubiquitin-dependent protein catabolic process	4/80	97/16655	0.00121884	0.00904311	0.00594698	891/5713/5728/23198	4
GO:0030520	intracellular estrogen receptor signaling pathway	3/80	45/16655	0.00130952	0.00954513	0.00609153	672/1655/2099	3		GO:0007077	mitotic nuclear envelope disassembly	3/80	44/16655	0.00122644	0.00904455	0.00594793	891/91754/4000	3
GO:0045841	negative regulation of mitotic metaphase/anaphase transition	3/80	45/16655	0.00130952	0.00954513	0.00609153	891/9184/1063	3		GO:1904666	regulation of ubiquitin protein ligase activity	3/80	44/16655	0.00122644	0.00904455	0.00594793	891/5728/324	3
GO:0071174	mitotic spindle checkpoint	3/80	45/16655	0.00130952	0.00954513	0.00609153	891/9184/1063	3		GO:0051146	striated muscle cell differentiation	6/80	249/16655	0.00125491	0.00922662	0.00606766	4627/891/811/4000/5915/4205	6
GO:0035282	segmentation	4/80	99/16655	0.00131465	0.00954513	0.00609153	5591/4088/4089/2033	4		GO:0051443	positive regulation of ubiquitin-protein transferase activity	4/80	98/16655	0.00126611	0.00928101	0.00610343	891/5713/5728/23198	4
GO:0003002	regionalization	7/80	344/16655	0.00131722	0.00954513	0.00609153	5591/4088/4087/4089/659/2033/7832	7		GO:0090068	positive regulation of cell cycle process	6/80	251/16655	0.00130733	0.00954193	0.00627502	672/891/1017/5713/5728/23198	6
GO:0030308	negative regulation of cell growth	5/80	169/16655	0.00131969	0.00954513	0.00609153	4088/5245/4089/659/2273	5		GO:0030520	intracellular estrogen receptor signaling pathway	3/80	45/16655	0.00130952	0.00954193	0.00627502	672/1655/2099	3
GO:0050673	epithelial cell proliferation	7/80	346/16655	0.00136181	0.00982043	0.00626723	3725/1956/857/4088/5728/659/2099	7		GO:0048608	reproductive structure development	8/80	447/16655	0.00135319	0.00980161	0.00644578	1956/355/2885/2099/10935/5728/8202/324	8
GO:1901215	negative regulation of neuron death	5/80	171/16655	0.00139026	0.00999581	0.00637915	3725/23394/10525/2099/7832	5		GO:1902532	negative regulation of intracellular signal transduction	8/80	447/16655	0.00135319	0.00980161	0.00644578	5245/2099/10525/9611/857/5728/324/467	8
										GO:1903829	positive regulation of cellular protein localization	7/80	347/16655	0.00138455	0.00999905	0.00657563	1956/672/142/891/4088/1736/1601	7

## Sheet: KEGG Pathway
Experimentally validated miRNA-target interactions										Putative computationally predicted miRNA-target interactions
ID	Description	GeneRatio	BgRatio	pvalue	p.adjust	qvalue	geneID	Count		ID	Description	GeneRatio	BgRatio	pvalue	p.adjust	qvalue	geneID	Count
hsa04110	Cell cycle	19/57	124/7216	2.62983e-20	4.07624e-18	2.65751e-18	5591/891/4171/3065/4172/3066/4088/4087/5934/4089/2932/890/894/9184/1017/4173/2033/1869/1871	19		hsa04110	Cell cycle	11/60	124/7216	4.14923e-09	6.72175e-07	4.71702e-07	3065/5591/4171/4087/891/3066/1017/2033/4172/4088/5934	11
hsa05161	Hepatitis B	12/57	144/7216	8.24606e-10	6.39069e-08	4.16643e-08	3725/2885/1642/355/4088/4089/890/5728/1017/2033/1869/1871	12		hsa04068	FoxO signaling pathway	10/60	132/7216	1.03357e-07	8.37192e-06	5.87503e-06	1956/4087/891/1017/2885/2033/4088/5934/3667/5728	10
hsa04068	FoxO signaling pathway	11/57	132/7216	4.55398e-09	2.35289e-07	1.53397e-07	891/2885/1956/4088/4087/5934/4089/894/5728/1017/2033	11		hsa05161	Hepatitis B	9/60	144/7216	2.43054e-06	0.000131249	9.21046e-05	3725/1642/355/1017/2885/2033/4088/29110/5728	9
hsa05166	HTLV-I infection	13/57	256/7216	6.3202e-08	2.44908e-06	1.59668e-06	3725/4088/811/1958/4087/4089/2932/894/9184/2033/467/1869/1871	13		hsa05200	Pathways in cancer	13/60	395/7216	1.59364e-05	0.000645422	0.000452928	3725/1956/3065/355/4087/3066/1017/2885/2033/4088/5728/5915/324	13
hsa05224	Breast cancer	10/57	144/7216	1.41921e-07	4.39956e-06	2.8683e-06	3725/672/2885/1956/2932/5728/8202/2099/1869/1871	10		hsa05224	Breast cancer	8/60	144/7216	2.20439e-05	0.000714223	0.000501209	3725/1956/672/2885/2099/5728/8202/324	8
hsa05200	Pathways in cancer	15/57	395/7216	2.41999e-07	6.25163e-06	4.07577e-06	3725/2885/3065/1956/3066/355/4088/4087/4089/2932/5728/1017/2033/1869/1871	15		hsa04919	Thyroid hormone signaling pathway	7/60	116/7216	4.41908e-05	0.00119315	0.000837299	60/3065/3066/2033/2099/9611/8202	7
hsa05215	Prostate cancer	8/57	87/7216	3.29071e-07	7.28657e-06	4.7505e-06	2885/1956/2932/5728/1017/2033/1869/1871	8		hsa01522	Endocrine resistance	6/60	96/7216	0.000132916	0.00298353	0.00209371	3725/1956/2885/2099/9611/8202	6
hsa05220	Chronic myeloid leukemia	7/57	71/7216	1.18128e-06	2.28873e-05	1.49214e-05	2885/3065/3066/4088/4089/1869/1871	7		hsa03450	Non-homologous end-joining	3/60	13/7216	0.000147335	0.00298353	0.00209371	5591/7520/2237	3
hsa05203	Viral carcinogenesis	10/57	201/7216	3.10038e-06	5.33954e-05	3.48112e-05	3725/2885/1642/3065/3066/5934/890/894/1017/2033	10		hsa03030	DNA replication	4/60	36/7216	0.000208563	0.0036644	0.00257151	4171/4172/2237/5981	4
hsa03030	DNA replication	5/57	36/7216	8.04392e-06	0.000124681	8.12859e-05	4171/4172/2237/5983/4173	5		hsa05203	Viral carcinogenesis	8/60	201/7216	0.000232537	0.0036644	0.00257151	3725/3065/1642/3066/1017/2885/2033/5934	8
hsa01522	Endocrine resistance	7/57	96/7216	9.09047e-06	0.000126224	8.22919e-05	3725/2885/1956/8202/2099/1869/1871	7		hsa05205	Proteoglycans in cancer	8/60	203/7216	0.000248817	0.0036644	0.00257151	60/1956/355/1655/4087/2885/2099/857	8
hsa05212	Pancreatic cancer	6/57	64/7216	9.77216e-06	0.000126224	8.22919e-05	1956/4088/4087/4089/1869/1871	6		hsa04520	Adherens junction	5/60	72/7216	0.000306464	0.00413727	0.00290335	60/1956/4087/2033/4088	5
hsa05206	MicroRNAs in cancer	11/57	299/7216	1.72434e-05	0.000205595	0.000134038	672/2885/3065/1956/894/5728/659/2033/1869/1871/9493	11		hsa05215	Prostate cancer	5/60	87/7216	0.000735909	0.00859755	0.00603336	1956/1017/2885/2033/5728	5
hsa04520	Adherens junction	6/57	72/7216	1.93979e-05	0.000214762	0.000140015	60/1956/4088/4087/4089/2033	6		hsa05213	Endometrial cancer	4/60	50/7216	0.000747683	0.00859755	0.00603336	1956/2885/5728/324	4
hsa04919	Thyroid hormone signaling pathway	7/57	116/7216	3.1478e-05	0.000325273	0.000212063	60/3065/3066/2932/2033/8202/2099	7		hsa05168	Herpes simplex infection	7/60	185/7216	0.000796069	0.00859755	0.00603336	3725/355/1017/2033/6732/29110/2969	7
hsa05210	Colorectal cancer	5/57	60/7216	0.000100875	0.00097723	0.000637107	3725/4088/4087/4089/2932	5
hsa03450	Non-homologous end-joining	3/57	13/7216	0.000126374	0.00115224	0.000751203	5591/7520/2237	3
hsa05214	Glioma	5/57	64/7216	0.000137483	0.00118388	0.000771837	2885/1956/5728/1869/1871	5
hsa04510	Focal adhesion	8/57	199/7216	0.000150516	0.00122789	0.000800526	3725/60/2885/1956/857/2932/894/5728	8
hsa05205	Proteoglycans in cancer	8/57	203/7216	0.000172724	0.00133861	0.00087271	60/2885/1956/857/355/1655/4087/2099	8
hsa04390	Hippo signaling pathway	7/57	154/7216	0.000190033	0.00138554	0.000903304	60/4088/4087/4089/2932/894/659	7
hsa04115	p53 signaling pathway	5/57	69/7216	0.000196657	0.00138554	0.000903304	891/355/894/5728/1017	5
hsa04350	TGF-beta signaling pathway	5/57	84/7216	0.000493719	0.00332724	0.0021692	4088/4087/4089/659/2033	5
hsa05213	Endometrial cancer	4/57	50/7216	0.000614975	0.00397171	0.00258937	2885/1956/2932/5728	4
hsa04550	Signaling pathways regulating pluripotency of stem cells	6/57	139/7216	0.000742261	0.00460202	0.0030003	2885/4088/4087/4089/2932/659	6
hsa05223	Non-small cell lung cancer	4/57	54/7216	0.000824937	0.0049179	0.00320623	2885/1956/1869/1871	4
hsa04310	Wnt signaling pathway	6/57	143/7216	0.000861577	0.00494609	0.00322462	3725/4088/4089/2932/894/2033	6
hsa05169	Epstein-Barr virus infection	7/57	202/7216	0.000979241	0.0054208	0.0035341	3725/3065/3066/2932/890/1017/2033	7
hsa04933	AGE-RAGE signaling pathway in diabetic complications	5/57	99/7216	0.0010455	0.005588	0.00364311	3725/4088/1958/4087/4089	5
hsa05142	Chagas disease (American trypanosomiasis)	5/57	102/7216	0.00119585	0.00617855	0.00402812	3725/355/4088/811/4087	5

## Sheet: 10 Cancer Hallmarks
Experimentally validated miRNA-target interactions			Putative computationally predicted miRNA-target interactions
GO Terms Mapping to the Hallmarks of Cancer			GO Terms Mapping to the Hallmarks of Cancer
Self Sufficiency in Growth Signals			Self Sufficiency in Growth Signals
GO:0009967	Positive regulation of signal transduction		GO:0009967	Positive regulation of signal transduction
GO:0030307	Positive regulation of cell growth		GO:0030307	Positive regulation of cell growth
GO:0008284	Positive regulation of cell proliferation		GO:0008284	Positive regulation of cell proliferation
GO:0045787	Positive regulation of cell cycle		GO:0045787	Positive regulation of cell cycle
GO:0007165	Signal transduction		GO:0007165	Signal transduction
Insensitivity to Antigrowth Signals			Insensitivity to Antigrowth Signals
GO:0009968	Negative regulation of signal transduction		GO:0009968	Negative regulation of signal transduction
GO:0030308	Negative regulation of cell growth		GO:0030308	Negative regulation of cell growth
GO:0008285	Negative regulation of cell proliferation		GO:0008285	Negative regulation of cell proliferation
GO:0045786	Negative regulation of cell cycle		GO:0045786	Negative regulation of cell cycle
GO:0007165	Signal transduction		GO:0007165	Signal transduction
Evading Apoptosis			Evading Apoptosis
GO:0043069	Negative regulation of apoptosis		GO:0043069	Negative regulation of apoptosis
GO:0043066	Positive regulation of anti-apoptosis		GO:0043066	Positive regulation of anti-apoptosis
GO:0045768	Negative regualtion of programmed cell death		GO:0045768	Negative regualtion of programmed cell death
Limitless Replicative Potential			Limitless Replicative Potential
GO:0001302	Replicative cell aging		GO:0001302	Replicative cell aging
GO:0032206	Positive regualtion of telomere maintenance		GO:0032206	Positive regualtion of telomere maintenance
GO:0090398	Cellular senescence		GO:0090398	Cellular senescence
Sustained Angiogenesis			Sustained Angiogenesis
GO:0045765	Positive regulation of angiogenesis		GO:0045765	Positive regulation of angiogenesis
GO:0045766	Regulation of angiogenesis		GO:0045766	Regulation of angiogenesis
GO:0030949	Positive regulation of vascular endothelial growth factor receptor signaling pathway		GO:0030949	Positive regulation of vascular endothelial growth factor receptor signaling pathway
GO:0001570	Vasculogenesis		GO:0001570	Vasculogenesis
Tissue Invasion and Metastasis			Tissue Invasion and Metastasis
GO:0042060	Wound healing		GO:0042060	Wound healing
GO:0007162	Negative regulation of cell adhesion		GO:0007162	Negative regulation of cell adhesion
GO:0033631	Cell-cell adhesion mediated by integrin		GO:0033631	Cell-cell adhesion mediated by integrin
GO:0044331	Cell-cell adhesion mediated by cadherin		GO:0044331	Cell-cell adhesion mediated by cadherin
GO:0001837	Epithelial to mesenchymal transition		GO:0001837	Epithelial to mesenchymal transition
GO:0016477	Cell migration		GO:0016477	Cell migration
GO:0048870	Cell motility		GO:0048870	Cell motility
GO:0007155	Cell adhesion		GO:0007155	Cell adhesion
Genome Instability and Mutation			Genome Instability and Mutation
GO:0051276	Chromosome organization		GO:0051276	Chromosome organization
GO:0045005	Maintenance of fidelity involved in DNA-dependent DNA replication		GO:0045005	Maintenance of fidelity involved in DNA-dependent DNA replication
GO:0006281	DNA repair		GO:0006281	DNA repair
Tumor Promoting Inflammation			Tumor Promoting Inflammation
GO:0002419	T-cell mediated cytotoxicity directed against tumor cell target		GO:0002419	T-cell mediated cytotoxicity directed against tumor cell target
GO:0002420	Natural killer cell mediated cytotoxicity directed against tumor cell target		GO:0002420	Natural killer cell mediated cytotoxicity directed against tumor cell target
GO:0002857	Positive regualtion of natural killer cell mediated immune response to tumor cell		GO:0002857	Positive regualtion of natural killer cell mediated immune response to tumor cell
GO:0002842	Positive regualtion of T-cell mediated immune response to tumor cell		GO:0002842	Positive regualtion of T-cell mediated immune response to tumor cell
GO:0002367	Cytokine production involved in immune response		GO:0002367	Cytokine production involved in immune response
GO:0050776	Regulation of immune response		GO:0050776	Regulation of immune response
Reprogramming Energy Metabolism			Reprogramming Energy Metabolism
GO:0006096	Glycolysis		GO:0006096	Glycolysis
GO:0071456	Cellular response to hypoxia		GO:0071456	Cellular response to hypoxia
Evading Immune Detection			Evading Immune Detection
GO:0002837	Regulation of immune response to tumor cell		GO:0002837	Regulation of immune response to tumor cell
GO:0002418	Immune response to tumor cells		GO:0002418	Immune response to tumor cells
GO:0002367	Cytokine production involved in immune response		GO:0002367	Cytokine production involved in immune response
GO:0050776	Regulation of immune response		GO:0050776	Regulation of immune response
