# Supplementary material for: Inferring miRNA sponge co-regulation of protein-protein interactions in human breast cancer
Source: BMC Bioinformatics. 2017 May 8;18:243. doi: 10.1186/s12859-017-1672-2 (PMC5423010; doi:10.1186/s12859-017-1672-2)
Supplement: Supplementary file 4 — BRCA-related miRSCoPPI modules. For the experimentally validated miRNA-target interactions, 17 BRCA-related miRSCoPPI modules are discovered. Thirty BRCA-related miRSCoPPI modules are discovered for the putative computationally predictive miRNA-target interactions. (XLSX 24 kb) [file 12859_2017_1672_MOESM4_ESM.xlsx]

## Sheet: BRCA-related miRSCoPPI modules
Experimentally validated miRNA-target interactions
Module ID	Module size	Gene list
1	5	ACVR1	RAB6B	PLEK	INHBC	GDF5
2	291	ABCA1	AGTR1	BMPR2	BNIP2	BTG2	CALD1	CAV1	CAV2	CCND2	CREB1	CRY2	CYR61	DAB2	EGR1	ELMO1	ESR2	FBXL5	FBXL7	FBXW7	FGL2	GATA6	GIT2	HIC1	HIPK1	ID4	IRS2	KLF10	KLF6	KLHL2	MALAT1	MAP1B	MEG3	MEIS2	MYLIP	NCOA1	PNRC1	PPARA	PTEN	RASD1	RBL2	REV1	REV3L	RGS5	RND3	ROCK2	RRAS2	RTN4	SACS
3	35	GRB2	IGF1R	PTPRJ	SRC	VAV3	CSK	WT1	FGFR3	JAK2	NTRK3	PEX19	SHC1	IL10	CBLB	CISH	CCR5	FRK	GAS5	CSF1R	NCK1	IL2RB	PLCG1	FGFR2	LPXN	STAT3	FGF18	GPX1	GHR	MYRIP	NPAS2	EFS	FOXJ1	SHC2	IRAK3	HMGCL
4	7	EGFR	ERBB3	KIT	ERBB2	EGF	ERBB4	PTPRU
5	335	ATF3	FAS	ABCA3	AP2B1	APH1A	ATAD2	BIRC5	CDT1	CENPF	CLSPN	E2F2	FLNB	HYOU1	KIF2C	MCM2	MCM3	NSF	PBX1	PDIA4	PRC1	PRKDC	ABCD3	ADNP	CCNA2	CCNB1	CCND1	CDS1	ECT2	HMGN1	MYD88	NBN	TPD52	TSN	LMNA	ABL2	ANLN	CALU	CBX3	CCNE1	CCNE2	DCK	DCTN5	DDX21	DHX9	E2F1	E2F3	ENAH	FANCA
6	8	MTF2	FANCM	CHKA	FANCL	TGFA	PRKX	MTRR	FANCE
7	12	ADRB2	RGS2	COMT	HMOX1	NOS1	ACE	TSHR	DRD2	CNN1	ADRB3	KCNJ3	GNA15
8	4	RBPMS	ZIC1	EYA2	PLAC8
9	4	TBP	BRF2	PAX5	TAF1L
10	7	LYN	CD86	LRBA	UNC5C	ADCY9	CTLA4	CD24
11	4	BECN1	REPS2	MEFV	RALB
12	6	BNIP3	RHOA	TGM2	RHOH	MCF2	DGKQ
13	4	CCL5	KIF3C	SPIB	CCR1
14	7	TRAF5	LZTS2	LZTS1	TOX3	GAS8	NEK2	STAC
15	5	PNMA1	NRP2	TRAF1	TRPV6	TCL1A
16	8	PDE4B	PCDH1	GFAP	KLK3	CLCA2	AMPD3	MYO3A	S100B
17	5	CD82	AMFR	CD4	DPP4	CD53
Putative computationally predicted miRNA-target interactions
Module ID	Module size	Gene list
1	6	ACVR1	BMP7	NMT2	INHBA	PLEK	INHBC
2	197	ABCA1	BLCAP	BMPR2	BNIP2	CAV2	CDK6	CLIC4	CNN1	CRY2	DAB2	EFNB1	EGFR	FBXL5	GIT2	H19	HLF	ID4	INHBB	KIT	KLF10	KLF11	KLF6	KLHL2	LDB2	LPIN1	LRP1	MET	MFAP5	MPDZ	MYLIP	MYO9A	NCOA1	NDRG2	NEK7	NEK9	NFIB	PER1	PKP1	PNRC1	PPARA	PTEN	PTPRG	RASD1	RBL2	REV1	REV3L	RGL1	RND3
3	5	RBPMS	IGF2	EYA2	PLAC8	ZIC1
4	5	NRP2	RHOA	RHOH	MCF2	DGKQ
5	4	BCL2	BNIP3	BRAF	RHEB
6	14	EP300	E2F2	E2F1	E2F5	HN1	HOTAIR	BID	IRF1	MN1	MDM4	BIRC3	NFKB1	PAX5	NEIL2
7	13	MYCBP	VDR	AFF3	ARNT2	DACH1	MADD	MPP2	RAD17	REPS2	LIMK2	TOX3	HUS1	RAD1
8	27	HIC1	MYRIP	ADRB2	ADRB3	AXIN2	DKK3	DSG3	ESR2	FGFR1	GHR	IGF1	MEF2C	NOS1	PISD	PLD1	PPM1D	RECK	SNRK	THRSP	DMTF1	RGS2	DDR1	ACE	RGS5	GNA15	COMT	EVI2A
9	6	STX1A	ENSA	SNPH	HMOX1	AQP3	THY1
10	7	ETV6	RIPK2	TBK1	MYT1	RIPK1	GALC	NEK2
11	8	ATM	PCDH1	PDE4B	KLK3	CLCA2	AMPD3	MCPH1	MTRR
12	5	STAT3	IL10	STAT1	SPIB	IRF5
13	8	ANK3	LYN	NDRG1	CD86	LRBA	DLG1	CTLA4	CD24
14	12	EGR1	PRKX	IKZF3	KCTD9	IL1R1	GDF5	BMP6	IL1B	LDOC1	IL1A	LPXN	AQP1
15	5	CDKN2B-AS1	CASP3	CCNF	RGS16	BIRC5
16	4	CBX3	GCH1	TFDP1	DCK
17	6	FANCF	FANCA	FANCM	FANCL	FANCC	FANCE
18	25	MALAT1	DAG1	TESK2	SOX11	PLK2	TOB1	XBP1	EGLN2	BBC3	WT1	NEAT1	RASA1	SOX13	GRK6	ITPK1	KLK7	FARP2	CAP2	FXYD3	CD68	CTCFL	CSTF1	EPHB3	NR4A1	GEM
19	4	TGFB2	CTGF	SDC4	TGFB3
20	4	DDX11	TRAF4	NOD2	NCF2
21	23	ABL1	FGF18	PTPRJ	SHC1	CSF1R	MAL2	PLCG1	PRC1	GRB2	PTPRT	MTCH2	NCK1	PTPRE	FGFR3	PEA15	HMGCL	GPX1	CCR5	PARD3	EFS	FGFR2	FOXJ1	DPP4
22	270	BCL7B	CALD1	ETS1	FOSB	ITSN2	JUN	LBR	MAP1B	RAP1B	ABCA2	NFIC	ABCD3	CCNA2	ABCG1	ENAH	PBX1	ANLN	ATAD2	AURKA	CALU	CCNE1	CCNE2	CLSPN	DCTN5	E2F3	HDGF	HMGB3	KIF23	MED1	SRPK1	STRBP	WISP1	FHL1	MTUS1	ADNP	MYO6	RAD21	TRRAP	APC	FAS	MBD1	SNX1	PRDX3	CNN3	AKAP9	NCOR1	BAP1	FXR2
23	4	PML	IRAK3	CSTF3	ADH1B
24	7	SGK3	PREX1	AKT1	TCL1A	XPA	ST14	MLH3
25	4	CSPG4	EME1	XRCC2	SRPX
26	6	ODF2L	GAS8	LZTS2	PLK4	TRAF5	LZTS1
27	8	LAMP2	MEST	TLK2	UBE2A	MDM2	PRDM2	DTL	PIM2
28	4	LSP1	BAG3	MLF2	S100B
29	4	MSX1	APH1A	TLE1	MSX2
30	5	SPOP	TLR2	MYD88	TLR6	CD36
[truncated: 287 more columns]
