# Supplementary material for: Inferring miRNA sponge co-regulation of protein-protein interactions in human breast cancer
Source: BMC Bioinformatics. 2017 May 8;18:243. doi: 10.1186/s12859-017-1672-2 (PMC5423010; doi:10.1186/s12859-017-1672-2)
Supplement: Supplementary file 5 — BRCA-related miRSCoPPI sub-network in Module 5. The BRCA-related miRSCoPPI sub-network consists of 5075 miRNA sponge interactions, 718 PPIs and 46 lncRNA-target interactions. (XLSX 96 kb) [file 12859_2017_1672_MOESM5_ESM.xlsx]

## Sheet: Network of Module 5
Molecular_A	Molecular_B	Type
ABCA1	AGTR1	S
ABCA1	BMPR2	S
ABCA1	BNIP2	S
ABCA1	BTG2	S
ABCA1	CALD1	S
ABCA1	CAV1	S
ABCA1	CAV2	S
ABCA1	CCND2	S
ABCA1	CREB1	S
ABCA1	CRY2	S
ABCA1	CYR61	S
ABCA1	DAB2	S
ABCA1	EGR1	S
ABCA1	ELMO1	S
ABCA1	ESR2	S
ABCA1	FBXL5	S
ABCA1	FBXL7	S
ABCA1	FBXW7	S
ABCA1	FGL2	S
ABCA1	GATA6	S
ABCA1	GIT2	S
ABCA1	HIC1	S
ABCA1	HIPK1	S
ABCA1	ID4	S
ABCA1	IRS2	S
ABCA1	KLF10	S
ABCA1	KLF6	S
ABCA1	KLHL2	S
ABCA1	MALAT1	S
ABCA1	MAP1B	S
ABCA1	MEG3	S
ABCA1	MEIS2	S
ABCA1	MYLIP	S
ABCA1	NCOA1	S
ABCA1	PNRC1	S
ABCA1	PPARA	S
ABCA1	PTEN	S
ABCA1	RASD1	S
ABCA1	RBL2	S
ABCA1	REV1	S
ABCA1	REV3L	S
ABCA1	RGS5	S
ABCA1	RND3	S
ABCA1	ROCK2	S
ABCA1	RRAS2	S
ABCA1	RTN4	S
ABCA1	SACS	S
ABCA1	SASH1	S
ABCA1	SDC2	S
ABCA1	SMAD3	S
ABCA1	SMAD4	S
ABCA1	SMAD5	S
ABCA1	SNN	S
ABCA1	SNTB2	S
ABCA1	TACC1	S
ABCA1	TAL1	S
ABCA1	VLDLR	S
ABCA1	WASF3	S
ABL1	BMP6	S
ABL1	BMP7	S
ABL1	CAV2	S
ABL1	CCND2	S
ABL1	DLL1	S
ABL1	EGR1	S
ABL1	ELMO1	S
ABL1	EPHA2	S
ABL1	FGFR1	S
ABL1	GFOD1	S
ABL1	JUN	S
ABL1	KLF6	S
ABL1	LATS2	S
ABL1	MAP1B	S
ABL1	MBP	S
ABL1	MEG3	S
ABL1	MET	S
ABL1	MPDZ	S
ABL1	NRP1	S
ABL1	PER1	S
ABL1	PKP1	S
ABL1	PTEN	S
ABL1	PTPRG	S
ABL1	RBMS1	S
ABL1	REV3L	S
ABL1	ROCK2	S
ABL1	SACS	S
ABL1	SASH1	S
ABL1	SNRK	S
ABL1	SNTB2	S
ABL1	TACC1	S
ABL1	TAL1	S
ABL1	TIMP2	S
ABL1	TLE4	S
ACACA	CAP2	S
ADH1B	BMPR2	S
ADH1B	BNIP2	S
ADH1B	CLU	S
ADH1B	CREB1	S
ADH1B	GNS	S
ADH1B	IREB2	S
ADH1B	MALAT1	S
ADH1B	MEF2A	S
ADH1B	MET	S
ADH1B	MTUS1	S
ADH1B	MYO9A	S
ADH1B	NEK7	S
ADH1B	SATB1	S
ADH1B	SMAD4	S
ADH1B	SNRK	S
ADH1B	SNTB2	S
AFF3	GOSR1	S
AFF3	MDM4	S
AFF3	POLK	S
AGTR1	BMPR2	S
AGTR1	BNIP2	S
AGTR1	BTG2	S
AGTR1	CALD1	S
AGTR1	CAV1	S
AGTR1	CAV2	S
AGTR1	CCND2	S
AGTR1	CLIC4	S
AGTR1	CREB1	S
AGTR1	CRY2	S
AGTR1	CYR61	S
AGTR1	DAB2	S
AGTR1	DKK3	S
AGTR1	EGR1	S
AGTR1	ESR2	S
AGTR1	ETS1	S
AGTR1	FBXL5	S
AGTR1	FBXL7	S
AGTR1	FBXW7	S
AGTR1	FGL2	S
AGTR1	GIT2	S
AGTR1	GNA12	S
AGTR1	GNS	S
AGTR1	H19	S
AGTR1	HIPK1	S
AGTR1	IRS1	S
AGTR1	JUN	S
AGTR1	KLF10	S
AGTR1	KLF11	S
AGTR1	KLF6	S
AGTR1	KLHL2	S
AGTR1	LATS2	S
AGTR1	LRIG1	S
AGTR1	LRP1	S
AGTR1	MALAT1	S
AGTR1	MAP1B	S
AGTR1	MEF2A	S
AGTR1	MEG3	S
AGTR1	MEIS2	S
AGTR1	MYLIP	S
AGTR1	NEAT1	S
AGTR1	PDGFB	S
AGTR1	PNRC1	S
AGTR1	PPARA	S
AGTR1	PTEN	S
AGTR1	RAP1B	S
AGTR1	RASD1	S
AGTR1	RBL2	S
AGTR1	REV1	S
AGTR1	REV3L	S
AGTR1	RGS5	S
AGTR1	RND3	S
AGTR1	ROCK2	S
AGTR1	RRAS2	S
AGTR1	SACS	S
AGTR1	SASH1	S
AGTR1	SDC2	S
AGTR1	SMAD3	S
AGTR1	SMAD4	S
AGTR1	SMAD5	S
AGTR1	SMAD7	S
AGTR1	SNTB2	S
AGTR1	STRN3	S
AGTR1	TACC1	S
AGTR1	TAL1	S
AGTR1	TIMP3	S
AGTR1	TNKS2	S
AGTR1	UBE2B	S
AGTR1	VLDLR	S
AGTR1	WASF3	S
AHR	AXIN2	S
AHR	BAZ2B	S
AHR	BMPR2	S
AHR	BNIP2	S
AHR	BTG2	S
AHR	CALD1	S
AHR	CCND2	S
AHR	CDK6	S
AHR	CLU	S
AHR	CRY2	S
AHR	DAB2	S
AHR	DLL1	S
AHR	EGR1	S
AHR	GATA6	S
AHR	HIPK1	S
AHR	IGF2	S
AHR	IRS1	S
AHR	KLF10	S
AHR	LATS1	S
AHR	LDB2	S
AHR	LRIG1	S
AHR	LRP1	S
AHR	MALAT1	S
AHR	MEG3	S
AHR	MTUS1	S
AHR	MYLIP	S
AHR	MYO9A	S
AHR	NEAT1	S
AHR	NEK9	S
AHR	NR4A1	S
AHR	PLD1	S
AHR	PNRC1	S
AHR	PRDM2	S
AHR	PTEN	S
AHR	RASD1	S
AHR	RBL2	S
AHR	RBMS1	S
AHR	ROR1	S
AHR	SMAD5	S
AHR	SNTB2	S
AHR	SOCS3	S
AHR	SON	S
AHR	STC2	S
AHR	TACC1	S
AHR	VLDLR	S
AIG1	AIM1	S
AIG1	AXIN2	S
AIG1	BCL2	S
AIG1	BLCAP	S
AIG1	ITPR1	S
AIG1	LATS1	S
AIG1	LATS2	S
AIG1	PEX12	S
AIG1	RBL2	S
AIG1	RBMS1	S
AIG1	RECK	S
AIG1	RRAS2	S
AIG1	SMAD3	S
AIG1	SNRK	S
AIG1	TACC1	S
AIM1	CALD1	S
AIM1	CAV2	S
AIM1	CCND2	S
AIM1	CCND3	S
AIM1	CREB1	S
AIM1	EPHA2	S
AIM1	GULP1	S
AIM1	INHBB	S
AIM1	JUN	S
AIM1	KLF4	S
AIM1	KLF5	S
AIM1	KLF6	S
AIM1	LATS1	S
AIM1	LPIN1	S
AIM1	MEG3	S
AIM1	MEST	S
AIM1	MPDZ	S
AIM1	NDRG1	S
AIM1	NFIB	S
AIM1	ODF2L	S
AIM1	PER1	S
AIM1	PER2	S
AIM1	PML	S
AIM1	RARB	S
AIM1	RBL2	S
AIM1	REV3L	S
AIM1	RUNX3	S
AIM1	SASH1	S
AIM1	SEPP1	S
AIM1	TACC1	S
AIM1	TAF1	S
AIM1	TLE4	S
AIM1	TRIM2	S
AKAP9	DMTF1	S
AKAP9	NBEA	S
AKAP9	RARB	S
AKT2	EFNB1	S
AKT2	EIF1	S
AKT2	H19	S
AKT2	LPIN1	S
AKT2	MEF2C	S
AKT2	NEK7	S
AKT2	SNN	S
AKT2	TLR4	S
ANK3	PDCD4	S
APBB2	BMPR2	S
APBB2	BTG2	S
APBB2	CRY2	S
APBB2	DAB2	S
APBB2	FBXL7	S
APBB2	GNS	S
APBB2	HTRA1	S
APBB2	INHBB	S
APBB2	LATS2	S
APBB2	MAP1B	S
APBB2	NEAT1	S
APBB2	NFIC	S
APBB2	NOS3	S
APBB2	PDGFB	S
APBB2	PTEN	S
APBB2	RASD1	S
APBB2	RBL2	S
APBB2	RECK	S
APBB2	RGS5	S
APBB2	RTN4	S
APBB2	SMAD3	S
APBB2	SMAD5	S
APBB2	SNRK	S
APBB2	SNTB2	S
APBB2	STRN3	S
APBB2	TACC1	S
APBB2	TIMP2	S
APBB2	TIMP3	S
APC	ATRX	S
APC	BCL2	S
APC	BMPR2	S
APC	BNIP2	S
APC	CAV1	S
APC	CLIC4	S
APC	DLG1	S
APC	GFOD1	S
APC	GNS	S
APC	HIPK1	S
APC	IRS1	S
APC	ITSN2	S
APC	KLF11	S
APC	KLF6	S
APC	LATS1	S
APC	LATS2	S
APC	LEPR	S
APC	MALAT1	S
APC	MEF2A	S
APC	MEST	S
APC	MYO9A	S
APC	NEK7	S
APC	NFIB	S
APC	NOVA1	S
APC	NTRK2	S
APC	PLD1	S
APC	PPM1D	S
APC	REV1	S
APC	RGL1	S
APC	ROCK2	S
APC	RTN4	S
APC	SASH1	S
APC	SATB1	S
APC	SMAD4	S
APC	SMAD5	S
APC	SNN	S
APC	SNRK	S
APC	SNTB2	S
APC	STRN3	S
APC	TAF1	S
APC	TLR4	S
APC	TNKS2	S
APC	TRIM2	S
APC	TRPM7	S
APC	VLDLR	S
APC	WASF3	S
ATF1	PNRC2	S
ATRX	BAZ2B	S
ATRX	BMPR2	S
ATRX	BTG2	S
ATRX	DLG1	S
ATRX	ETS1	S
ATRX	FBXL5	S
ATRX	GIT2	S
ATRX	GRB10	S
ATRX	GULP1	S
ATRX	HIPK1	S
ATRX	ITPR1	S
ATRX	KLF10	S
ATRX	KLF6	S
ATRX	LATS1	S
ATRX	LEPR	S
ATRX	MALAT1	S
ATRX	MEF2A	S
ATRX	MET	S
ATRX	MYO9A	S
ATRX	NCOA1	S
ATRX	PER2	S
ATRX	PTEN	S
ATRX	RECK	S
ATRX	REV1	S
ATRX	REV3L	S
ATRX	RGL1	S
ATRX	RND3	S
ATRX	ROCK2	S
ATRX	SACS	S
ATRX	SMAD5	S
ATRX	SNN	S
ATRX	STRN3	S
ATRX	TACC1	S
ATRX	TNKS2	S
ATRX	TRPM7	S
ATRX	VLDLR	S
AXIN2	BCL2	S
AXIN2	BNIP2	S
AXIN2	BTG2	S
AXIN2	CCND2	S
AXIN2	CDK6	S
AXIN2	CREB1	S
AXIN2	DLL1	S
AXIN2	EPHA2	S
AXIN2	FBXW7	S
AXIN2	FGFR1	S
AXIN2	FLOT2	S
AXIN2	GFRA1	S
AXIN2	GULP1	S
AXIN2	HGF	S
AXIN2	HIPK1	S
AXIN2	ID4	S
AXIN2	ITPR1	S
AXIN2	JUN	S
AXIN2	KLF4	S
AXIN2	LATS1	S
AXIN2	LATS2	S
AXIN2	LPIN1	S
AXIN2	LRIG1	S
AXIN2	MALAT1	S
AXIN2	MAP1B	S
AXIN2	MBD1	S
AXIN2	MBP	S
AXIN2	MEG3	S
AXIN2	MINK1	S
AXIN2	MPP2	S
AXIN2	MYLIP	S
AXIN2	NBEA	S
AXIN2	NEAT1	S
AXIN2	PER1	S
AXIN2	PER2	S
AXIN2	PEX12	S
AXIN2	PISD	S
AXIN2	PML	S
AXIN2	RARB	S
AXIN2	RBL2	S
AXIN2	RBMS1	S
AXIN2	RECK	S
AXIN2	RRAS2	S
AXIN2	SACS	S
AXIN2	SMAD3	S
AXIN2	SMAD7	S
AXIN2	SNRK	S
AXIN2	SNTB2	S
AXIN2	TACC1	S
AXIN2	TLE4	S
BACH1	CALD1	S
BACH1	FBXW7	S
BACH1	KLF10	S
BACH1	KLF6	S
BACH1	KLHL2	S
BACH1	MEG3	S
BACH1	MEIS2	S
BACH1	ODF2L	S
BACH1	PER2	S
BACH1	RARB	S
BACH1	RND3	S
BACH1	ROR1	S
BACH1	SACS	S
BAZ2B	BCL2	S
BAZ2B	BMPR2	S
BAZ2B	BNIP2	S
BAZ2B	BTG2	S
BAZ2B	CALD1	S
BAZ2B	CCND2	S
BAZ2B	CDK6	S
BAZ2B	CXCL2	S
BAZ2B	DACH1	S
BAZ2B	DKK3	S
BAZ2B	DMTF1	S
BAZ2B	EGR1	S
BAZ2B	FBXW7	S
BAZ2B	GIT2	S
BAZ2B	GULP1	S
BAZ2B	HIPK1	S
BAZ2B	ID4	S
BAZ2B	INHBB	S
BAZ2B	IREB2	S
BAZ2B	IRS2	S
BAZ2B	ITPR1	S
BAZ2B	JMY	S
BAZ2B	JUN	S
BAZ2B	KIF1B	S
BAZ2B	KLF10	S
BAZ2B	KLF4	S
BAZ2B	KLF6	S
BAZ2B	LATS1	S
BAZ2B	LATS2	S
BAZ2B	LDB2	S
BAZ2B	LEPR	S
BAZ2B	LRP1	S
BAZ2B	LRP2	S
BAZ2B	MALAT1	S
BAZ2B	MEF2A	S
BAZ2B	MET	S
BAZ2B	MTUS1	S
BAZ2B	MXI1	S
BAZ2B	MYO9A	S
BAZ2B	NCOR1	S
BAZ2B	NEK9	S
BAZ2B	NFIB	S
BAZ2B	NFIX	S
BAZ2B	NOVA1	S
BAZ2B	NPTX1	S
BAZ2B	NR4A1	S
BAZ2B	PER2	S
BAZ2B	POLI	S
BAZ2B	PPARA	S
BAZ2B	PRDM2	S
BAZ2B	PTEN	S
BAZ2B	RBL2	S
BAZ2B	RECK	S
BAZ2B	REV3L	S
BAZ2B	ROCK2	S
BAZ2B	SACS	S
BAZ2B	SMAD5	S
BAZ2B	SNN	S
BAZ2B	SNRK	S
BAZ2B	SON	S
BAZ2B	TACC1	S
BAZ2B	TAF1	S
BAZ2B	TBX3	S
BAZ2B	TLR4	S
BAZ2B	TNKS2	S
BAZ2B	TRIM2	S
BAZ2B	TRPM7	S
BAZ2B	XIST	S
BCL2	BNIP2	S
BCL2	BTG2	S
BCL2	CCND2	S
BCL2	CREB1	S
BCL2	CXCL2	S
BCL2	DLL1	S
BCL2	DMTF1	S
BCL2	EGR2	S
BCL2	ETS1	S
BCL2	FBXW7	S
BCL2	FGFR1	S
BCL2	HGF	S
BCL2	HIPK1	S
BCL2	IGF2	S
BCL2	IRS1	S
BCL2	ITPR1	S
BCL2	JUN	S
BCL2	KLF4	S
BCL2	LATS1	S
BCL2	LEPR	S
BCL2	LRIG1	S
BCL2	MALAT1	S
BCL2	MBD1	S
BCL2	MBP	S
BCL2	MEF2A	S
BCL2	MEG3	S
BCL2	MEIS2	S
BCL2	MTUS1	S
BCL2	MXI1	S
BCL2	NEAT1	S
BCL2	NFIB	S
BCL2	NMT2	S
BCL2	PEX12	S
BCL2	PISD	S
BCL2	PLD1	S
BCL2	PNRC2	S
BCL2	PPARA	S
BCL2	PPM1D	S
BCL2	RARB	S
BCL2	RECK	S
BCL2	REV1	S
BCL2	RGL1	S
BCL2	ROCK2	S
BCL2	SASH1	S
BCL2	SMAD3	S
BCL2	SMAD4	S
BCL2	SMAD7	S
BCL2	SNRK	S
BCL2	SNTB2	S
BCL2	TLE4	S
BCL2	TRPM7	S
BCL2	WASF3	S
BLCAP	BMP6	S
BLCAP	BMPR2	S
BLCAP	BNIP2	S
BLCAP	BTG2	S
BLCAP	CAV2	S
BLCAP	CCND2	S
BLCAP	CLIC4	S
BLCAP	DLL1	S
BLCAP	EIF1	S
BLCAP	FGFR1	S
BLCAP	GFOD1	S
BLCAP	GULP1	S
BLCAP	H19	S
BLCAP	HEY1	S
BLCAP	HGF	S
BLCAP	HIC1	S
BLCAP	IL1R1	S
BLCAP	INHBB	S
BLCAP	ITSN2	S
BLCAP	KIF1B	S
BLCAP	KLF6	S
BLCAP	LATS2	S
BLCAP	LPIN1	S
BLCAP	MALAT1	S
BLCAP	MAP1B	S
BLCAP	MBP	S
BLCAP	MEF2A	S
BLCAP	MET	S
BLCAP	MPDZ	S
BLCAP	MYLIP	S
BLCAP	NEAT1	S
BLCAP	NFIB	S
BLCAP	NRP1	S
BLCAP	PER1	S
BLCAP	PML	S
BLCAP	PNRC1	S
BLCAP	PTEN	S
BLCAP	PTPRG	S
BLCAP	REV3L	S
BLCAP	RRAS2	S
BLCAP	RTN4	S
BLCAP	SASH1	S
BLCAP	SMAD3	S
BLCAP	SMAD4	S
BLCAP	SMAD7	S
BLCAP	SNN	S
BLCAP	SNRK	S
BLCAP	SNTB2	S
BLCAP	TACC1	S
BLCAP	TAL1	S
BMP6	BMPR2	S
BMP6	CAV2	S
BMP6	CCND2	S
BMP6	CLIC4	S
BMP6	DLL1	S
BMP6	FBXL5	S
BMP6	GFOD1	S
BMP6	GNS	S
BMP6	GRB10	S
BMP6	JMY	S
BMP6	KLF6	S
BMP6	LATS2	S
BMP6	MAP1B	S
BMP6	MCPH1	S
BMP6	MEF2A	S
BMP6	MET	S
BMP6	MYLIP	S
BMP6	NFIB	S
BMP6	NRP1	S
BMP6	PER1	S
BMP6	PNRC1	S
BMP6	PTEN	S
BMP6	PTPRG	S
BMP6	ROCK2	S
BMP6	RTN4	S
BMP6	SASH1	S
BMP6	SMAD4	S
BMP6	SMAD5	S
BMP6	TACC1	S
BMP7	BMPR2	S
BMP7	CALD1	S
BMP7	CCND3	S
BMP7	CDK6	S
BMP7	CTGF	S
BMP7	DKK3	S
BMP7	ID4	S
BMP7	KLF4	S
BMP7	MAP1B	S
BMP7	TACC1	S
BMPR2	BNIP2	S
BMPR2	BTG2	S
BMPR2	CALD1	S
BMPR2	CAV1	S
BMPR2	CAV2	S
BMPR2	CCND2	S
BMPR2	CDK6	S
BMPR2	CREB1	S
BMPR2	CRY2	S
BMPR2	CTGF	S
BMPR2	CYR61	S
BMPR2	DAB2	S
BMPR2	DLL1	S
BMPR2	EDNRB	S
BMPR2	EGR1	S
BMPR2	EGR2	S
BMPR2	ESR2	S
BMPR2	FBXL5	S
BMPR2	FBXL7	S
BMPR2	FGL2	S
BMPR2	GATA6	S
BMPR2	GEM	S
BMPR2	GFOD1	S
BMPR2	GIT2	S
BMPR2	GNS	S
BMPR2	GRB10	S
BMPR2	GULP1	S
BMPR2	H19	S
BMPR2	HEY1	S
BMPR2	HIC1	S
BMPR2	HIPK1	S
BMPR2	HTRA1	S
BMPR2	INHBB	S
BMPR2	IRS2	S
BMPR2	ITSN2	S
BMPR2	JUN	S
BMPR2	KLF10	S
BMPR2	KLF6	S
BMPR2	KLHL2	S
BMPR2	LATS1	S
BMPR2	LATS2	S
BMPR2	LDB2	S
BMPR2	LRP1	S
BMPR2	MALAT1	S
BMPR2	MAP1B	S
BMPR2	MCPH1	S
BMPR2	MEF2A	S
BMPR2	MEF2C	S
BMPR2	MEG3	S
BMPR2	MEIS2	S
BMPR2	MET	S
BMPR2	MPDZ	S
BMPR2	MTUS1	S
BMPR2	MYLIP	S
BMPR2	MYO9A	S
BMPR2	NCOR1	S
BMPR2	NEK7	S
BMPR2	NEK9	S
BMPR2	NFIB	S
BMPR2	NR4A1	S
BMPR2	NRP1	S
BMPR2	PDGFB	S
BMPR2	PER1	S
BMPR2	PER2	S
BMPR2	PKP1	S
BMPR2	PLD1	S
BMPR2	PNRC1	S
BMPR2	PRDM2	S
BMPR2	PTEN	S
BMPR2	PTPRE	S
BMPR2	PTPRG	S
BMPR2	PTX3	S
BMPR2	RAP1B	S
BMPR2	RASD1	S
BMPR2	RBL2	S
BMPR2	RBMS1	S
BMPR2	REV1	S
BMPR2	REV3L	S
BMPR2	RGS5	S
BMPR2	RND3	S
BMPR2	ROCK2	S
BMPR2	RRAS2	S
BMPR2	RTN4	S
BMPR2	SACS	S
BMPR2	SASH1	S
BMPR2	SATB1	S
BMPR2	SEPP1	S
BMPR2	SMAD3	S
BMPR2	SMAD4	S
BMPR2	SMAD5	S
BMPR2	SNN	S
BMPR2	SNTB2	S
BMPR2	TACC1	S
BMPR2	TAF1	S
BMPR2	TAL1	S
BMPR2	TIMP2	S
BMPR2	TIMP3	S
BMPR2	TLR4	S
BMPR2	TNKS2	S
BMPR2	TRIM2	S
BMPR2	TRPM7	S
BMPR2	UBE2B	S
BMPR2	VLDLR	S
BNC1	BNIP2	S
BNC1	BTG2	S
BNC1	CCND2	S
BNC1	NEAT1	S
BNC1	PNRC1	S
BNC1	SATB1	S
BNC1	TNKS2	S
BNIP2	BTG2	S
BNIP2	CALD1	S
BNIP2	CAV1	S
BNIP2	CAV2	S
BNIP2	CCND2	S
BNIP2	CCND3	S
BNIP2	CDK6	S
BNIP2	CLIC4	S
BNIP2	CLU	S
BNIP2	CREB1	S
BNIP2	CRY2	S
BNIP2	DAB2	S
BNIP2	DLL1	S
BNIP2	DMTF1	S
BNIP2	EDNRB	S
BNIP2	EGR1	S
BNIP2	ESR2	S
BNIP2	FBXL5	S
BNIP2	FBXL7	S
BNIP2	FBXW7	S
BNIP2	FGL2	S
BNIP2	FOXC1	S
BNIP2	GEM	S
BNIP2	GFOD1	S
BNIP2	GNS	S
BNIP2	GRB10	S
BNIP2	GULP1	S
BNIP2	H19	S
BNIP2	HGF	S
BNIP2	HIC1	S
BNIP2	HIPK1	S
BNIP2	ID4	S
BNIP2	INHBB	S
BNIP2	IREB2	S
BNIP2	JMY	S
BNIP2	KLF10	S
BNIP2	KLF11	S
BNIP2	KLF5	S
BNIP2	KLF6	S
BNIP2	KLHL2	S
BNIP2	LATS1	S
BNIP2	LATS2	S
BNIP2	LPIN1	S
BNIP2	MALAT1	S
BNIP2	MAP1B	S
BNIP2	MBP	S
BNIP2	MCPH1	S
BNIP2	MEF2A	S
BNIP2	MEG3	S
BNIP2	MEIS2	S
BNIP2	MPDZ	S
BNIP2	MTUS1	S
BNIP2	MXI1	S
BNIP2	MYLIP	S
BNIP2	MYO9A	S
BNIP2	NEAT1	S
BNIP2	NEK7	S
BNIP2	NFIB	S
BNIP2	NMT2	S
BNIP2	NRP1	S
BNIP2	NTRK2	S
BNIP2	ODF2L	S
BNIP2	PER1	S
BNIP2	PISD	S
BNIP2	PML	S
BNIP2	PNRC1	S
BNIP2	PPARA	S
BNIP2	PPM1D	S
BNIP2	PTEN	S
BNIP2	PTX3	S
BNIP2	RARB	S
BNIP2	RASD1	S
BNIP2	RBL2	S
BNIP2	RBMS1	S
BNIP2	RECK	S
BNIP2	REV1	S
BNIP2	RND3	S
BNIP2	ROCK2	S
BNIP2	RRAS2	S
BNIP2	RTN4	S
BNIP2	SACS	S
BNIP2	SASH1	S
BNIP2	SATB1	S
BNIP2	SMAD3	S
BNIP2	SMAD4	S
BNIP2	SMAD5	S
BNIP2	SMAD7	S
BNIP2	SNRK	S
BNIP2	SNTB2	S
BNIP2	STAT6	S
BNIP2	TACC1	S
BNIP2	TAF1	S
BNIP2	TIMP2	S
BNIP2	TIMP3	S
BNIP2	TLE4	S
BNIP2	TNKS2	S
BNIP2	TRIM2	S
BNIP2	TRPM7	S
BNIP2	UBE2B	S
BNIP2	VLDLR	S
BNIP2	WASF3	S
BTG2	CAV1	S
BTG2	CAV2	S
BTG2	CCND2	S
BTG2	CLU	S
BTG2	CRY2	S
BTG2	CTGF	S
BTG2	CYR61	S
BTG2	DAB2	S
BTG2	DACH1	S
BTG2	DLL1	S
BTG2	EDNRB	S
BTG2	EFNB1	S
BTG2	EGR1	S
BTG2	ESR2	S
BTG2	ETS1	S
BTG2	FBXL5	S
BTG2	FBXL7	S
BTG2	FBXW7	S
BTG2	FGFR1	S
BTG2	FGL2	S
BTG2	GATA6	S
BTG2	GFRA1	S
BTG2	GIT2	S
BTG2	GNS	S
BTG2	GRB10	S
BTG2	GULP1	S
BTG2	HGF	S
BTG2	HIC1	S
BTG2	ID4	S
BTG2	IGF1	S
BTG2	IGF2	S
BTG2	IL1R1	S
BTG2	IRS1	S
BTG2	IRS2	S
BTG2	ITPR1	S
BTG2	JUN	S
BTG2	KLF10	S
BTG2	KLF4	S
BTG2	KLF6	S
BTG2	LATS2	S
BTG2	LDB2	S
BTG2	LRIG1	S
BTG2	LRP1	S
BTG2	MALAT1	S
BTG2	MAP1B	S
BTG2	MEF2A	S
BTG2	MEF2C	S
BTG2	MEG3	S
BTG2	MKNK2	S
BTG2	MTUS1	S
BTG2	MYLIP	S
BTG2	MYO9A	S
BTG2	NDRG2	S
BTG2	NEAT1	S
BTG2	NEK7	S
BTG2	NFIB	S
BTG2	NR4A1	S
BTG2	NRP1	S
BTG2	PER1	S
BTG2	PER2	S
BTG2	PLD1	S
BTG2	PNRC1	S
BTG2	POLI	S
BTG2	PPARA	S
BTG2	PTEN	S
BTG2	RARB	S
BTG2	RASD1	S
BTG2	RBL2	S
BTG2	RBMS1	S
BTG2	RECK	S
BTG2	REV1	S
BTG2	REV3L	S
BTG2	RGS5	S
BTG2	RND3	S
BTG2	ROR1	S
BTG2	RRAS2	S
BTG2	RTN4	S
BTG2	SACS	S
BTG2	SASH1	S
BTG2	SATB1	S
BTG2	SDC2	S
BTG2	SMAD3	S
BTG2	SMAD5	S
BTG2	SMAD7	S
BTG2	SNN	S
BTG2	SNRK	S
BTG2	SNTB2	S
BTG2	SRPX	S
BTG2	STAT6	S
BTG2	TACC1	S
BTG2	TIMP3	S
BTG2	TLE4	S
BTG2	TLR4	S
BTG2	TNKS2	S
BTG2	UBE2B	S
BTG2	WASF3	S
BTG2	YPEL2	S
BTG2	YPEL5	S
CALD1	CAV1	S
CALD1	CCND2	S
CALD1	CDK6	S
CALD1	CLIC4	S
CALD1	CREB1	S
CALD1	CRY2	S
CALD1	CXCL2	S
CALD1	CYR61	S
CALD1	DAB2	S
CALD1	DKK3	S
CALD1	DSC2	S
CALD1	EFNB1	S
CALD1	EGR1	S
CALD1	ESR2	S
CALD1	FBXL5	S
CALD1	FBXL7	S
CALD1	FGFR1	S
CALD1	FGL2	S
CALD1	GATA6	S
CALD1	GIT2	S
CALD1	ID4	S
CALD1	INHBB	S
CALD1	IRS1	S
CALD1	IRS2	S
CALD1	JMY	S
CALD1	KLF10	S
CALD1	KLF4	S
CALD1	KLF5	S
CALD1	KLF6	S
CALD1	KLHL2	S
CALD1	LATS2	S
CALD1	LDB2	S
CALD1	LPIN1	S
CALD1	LRP1	S
CALD1	MALAT1	S
CALD1	MAP1B	S
CALD1	MEF2A	S
CALD1	MEF2C	S
CALD1	MEG3	S
CALD1	MET	S
CALD1	MTUS1	S
CALD1	MYO9A	S
CALD1	NFIB	S
CALD1	NR4A1	S
CALD1	NRP1	S
CALD1	PDGFB	S
CALD1	PER2	S
CALD1	PLD1	S
CALD1	PNRC1	S
CALD1	PPARA	S
CALD1	PRDM2	S
CALD1	PTEN	S
CALD1	RASD1	S
CALD1	RBL2	S
CALD1	RBMS1	S
CALD1	REV1	S
CALD1	REV3L	S
CALD1	RGS5	S
CALD1	RND3	S
CALD1	RRAS2	S
CALD1	SACS	S
CALD1	SASH1	S
CALD1	SDC2	S
CALD1	SMAD7	S
CALD1	SNN	S
CALD1	SNRK	S
CALD1	SNTB2	S
CALD1	TACC1	S
CALD1	TLR4	S
CALD1	TRIM2	S
CALD1	VLDLR	S
CALD1	WASF3	S
CALD1	XIST	S
CALD1	YPEL5	S
CAV1	CAV2	S
CAV1	CCND2	S
CAV1	CLIC4	S
CAV1	CLU	S
CAV1	CREB1	S
CAV1	CRY2	S
CAV1	CTGF	S
CAV1	CYR61	S
CAV1	DAB2	S
CAV1	DKK3	S
CAV1	DSC3	S
CAV1	EDNRB	S
CAV1	EGR1	S
CAV1	ESR2	S
CAV1	FBXL5	S
CAV1	FBXL7	S
CAV1	FBXW7	S
CAV1	FGL2	S
CAV1	GATA6	S
CAV1	GFOD1	S
CAV1	HIC1	S
CAV1	HIPK1	S
CAV1	ID4	S
CAV1	IFRD1	S
CAV1	IRS1	S
CAV1	IRS2	S
CAV1	JUN	S
CAV1	KLF10	S
CAV1	KLF6	S
CAV1	KLHL2	S
CAV1	LATS1	S
CAV1	LATS2	S
CAV1	LDB2	S
CAV1	LRIG1	S
CAV1	MAP1B	S
CAV1	MEF2A	S
CAV1	MEG3	S
CAV1	MEIS2	S
CAV1	MXI1	S
CAV1	MYLIP	S
CAV1	NEAT1	S
CAV1	NFIB	S
CAV1	NMT2	S
CAV1	PDGFB	S
CAV1	PNRC1	S
CAV1	PPARA	S
CAV1	PTEN	S
CAV1	RASD1	S
CAV1	RBL2	S
CAV1	RBMS1	S
CAV1	REV1	S
CAV1	REV3L	S
CAV1	RGS5	S
CAV1	RND3	S
CAV1	ROCK2	S
CAV1	RRAS2	S
CAV1	RTN4	S
CAV1	SACS	S
CAV1	SASH1	S
CAV1	SDC2	S
CAV1	SMAD3	S
CAV1	SMAD4	S
CAV1	SMAD5	S
CAV1	SNTB2	S
CAV1	TACC1	S
CAV1	TAL1	S
CAV1	TIMP3	S
CAV1	TNKS2	S
CAV1	TRIM2	S
CAV1	TRPM7	S
CAV1	UBE2B	S
CAV1	VLDLR	S
CAV1	WASF3	S
CAV2	CCND2	S
CAV2	CDK6	S
CAV2	CLIC4	S
CAV2	CYR61	S
CAV2	DAB2	S
CAV2	DKK3	S
CAV2	DLL1	S
CAV2	EPHA2	S
CAV2	ESR2	S
CAV2	FBXL5	S
CAV2	FBXL7	S
CAV2	FBXW7	S
CAV2	FGL2	S
CAV2	FOXC1	S
CAV2	GNS	S
CAV2	GRB10	S
CAV2	H19	S
CAV2	HIPK1	S
CAV2	IFRD1	S
CAV2	JMY	S
CAV2	KIF1B	S
CAV2	KLF11	S
CAV2	KLF6	S
CAV2	LATS1	S
CAV2	MALAT1	S
CAV2	MAP1B	S
CAV2	MCPH1	S
CAV2	MEF2A	S
CAV2	MEF2C	S
CAV2	MEG3	S
CAV2	MEIS2	S
CAV2	MEST	S
CAV2	MET	S
CAV2	MPDZ	S
CAV2	MYLIP	S
CAV2	NEAT1	S
CAV2	NFIB	S
CAV2	NRP1	S
CAV2	PARD3	S
CAV2	PER1	S
CAV2	PNRC1	S
CAV2	PTEN	S
CAV2	PTPRG	S
CAV2	RASD1	S
CAV2	REV1	S
CAV2	REV3L	S
CAV2	RGS5	S
CAV2	RND3	S
CAV2	ROCK2	S
CAV2	RRAS2	S
CAV2	SASH1	S
CAV2	SDC2	S
CAV2	SMAD3	S
CAV2	SMAD4	S
CAV2	SMAD5	S
CAV2	SNN	S
CAV2	SNTB2	S
CAV2	SPG7	S
CAV2	SRPX	S
CAV2	TACC1	S
CAV2	TAL1	S
CAV2	TIMP2	S
CAV2	TIMP3	S
CAV2	TNKS2	S
CAV2	TRPM7	S
CAV2	UBE2B	S
CAV2	WASF3	S
CCND2	CCND3	S
CCND2	CDK6	S
CCND2	CLIC4	S
CCND2	CREB1	S
CCND2	CRY2	S
CCND2	DAB2	S
CCND2	DLL1	S
CCND2	EGR1	S
CCND2	ESR2	S
CCND2	FBXL5	S
CCND2	FBXL7	S
CCND2	FBXW7	S
CCND2	FGFR1	S
CCND2	FGL2	S
CCND2	FLOT2	S
CCND2	FOXC1	S
CCND2	GATA6	S
CCND2	GBP2	S
CCND2	GIT2	S
CCND2	GRB10	S
CCND2	HGF	S
CCND2	HIPK1	S
CCND2	ID4	S
CCND2	IFRD1	S
CCND2	IGF2	S
CCND2	INHBB	S
CCND2	ITSN2	S
CCND2	JMY	S
CCND2	JUN	S
CCND2	KCTD9	S
CCND2	KLF10	S
CCND2	KLF11	S
CCND2	KLF4	S
CCND2	KLF5	S
CCND2	KLF6	S
CCND2	KLHL2	S
CCND2	LATS1	S
CCND2	LATS2	S
CCND2	LDB2	S
CCND2	LPIN1	S
CCND2	LRP1	S
CCND2	LSP1	S
CCND2	MALAT1	S
CCND2	MAP1B	S
CCND2	MBP	S
CCND2	MCPH1	S
CCND2	MEF2A	S
CCND2	MEG3	S
CCND2	MEIS2	S
CCND2	MET	S
CCND2	MINK1	S
CCND2	MXI1	S
CCND2	MYLIP	S
CCND2	MYO9A	S
CCND2	NEAT1	S
CCND2	NEK7	S
CCND2	NEK9	S
CCND2	NFIB	S
CCND2	NPTX1	S
CCND2	NRP1	S
CCND2	ODF2L	S
CCND2	PER1	S
CCND2	PER2	S
CCND2	PISD	S
CCND2	PML	S
CCND2	PNRC1	S
CCND2	POLI	S
CCND2	PPARA	S
CCND2	PRDM2	S
CCND2	PTEN	S
CCND2	PTPRG	S
CCND2	RARB	S
CCND2	RASD1	S
CCND2	RBL2	S
CCND2	RBMS1	S
CCND2	RECK	S
CCND2	REV1	S
CCND2	REV3L	S
CCND2	RGS5	S
CCND2	RND3	S
CCND2	ROCK2	S
CCND2	ROR1	S
CCND2	RRAS2	S
CCND2	RTN4	S
CCND2	SACS	S
CCND2	SASH1	S
CCND2	SDC2	S
CCND2	SMAD3	S
CCND2	SMAD4	S
CCND2	SMAD5	S
CCND2	SMAD7	S
CCND2	SNTB2	S
CCND2	SOCS3	S
CCND2	STAT6	S
CCND2	TACC1	S
CCND2	TAL1	S
CCND2	TIMP2	S
CCND2	TIMP3	S
CCND2	TLE4	S
CCND2	TLR4	S
CCND2	TNKS2	S
CCND2	TRPM7	S
CCND2	VLDLR	S
CCND2	YPEL2	S
CCND2	YPEL5	S
CCND3	CDK6	S
CCND3	DLL1	S
CCND3	EGR1	S
CCND3	FBXW7	S
CCND3	FGFR1	S
CCND3	GULP1	S
CCND3	HGF	S
CCND3	ID4	S
CCND3	JUN	S
CCND3	KLF5	S
CCND3	LATS2	S
CCND3	LPIN1	S
CCND3	MAP1B	S
CCND3	MBP	S
CCND3	MEF2C	S
CCND3	MEG3	S
CCND3	MINK1	S
CCND3	PDCD4	S
CCND3	PER1	S
CCND3	PER2	S
CCND3	PISD	S
CCND3	PML	S
CCND3	RARB	S
CCND3	RBL2	S
CCND3	RBMS1	S
CCND3	RECK	S
CCND3	RRAS2	S
CCND3	SACS	S
CCND3	SEPP1	S
CCND3	SNRK	S
CCND3	SNTB2	S
CCND3	TACC1	S
CCND3	TLE4	S
CD36	FGL2	S
CD36	HTRA1	S
CD36	MALAT1	S
CD36	MEF2A	S
CD36	MXI1	S
CD36	NEAT1	S
CD36	TLE4	S
CDK6	CREB1	S
CDK6	DLL1	S
CDK6	DMTF1	S
CDK6	EFNB1	S
CDK6	EGR1	S
CDK6	EPHA2	S
CDK6	ETS1	S
CDK6	FBXW7	S
CDK6	FGFR1	S
CDK6	FOXC1	S
CDK6	GFOD1	S
CDK6	GIT2	S
CDK6	HGF	S
CDK6	ID4	S
CDK6	IFRD1	S
CDK6	IGF2	S
CDK6	IRS2	S
CDK6	ITSN2	S
CDK6	JUN	S
CDK6	KIF1B	S
CDK6	KLF10	S
CDK6	KLF11	S
CDK6	KLF4	S
CDK6	KLF5	S
CDK6	LPIN1	S
CDK6	MAP1B	S
CDK6	MBP	S
CDK6	MEF2C	S
CDK6	MEG3	S
CDK6	MEST	S
CDK6	MET	S
CDK6	MINK1	S
CDK6	MYLIP	S
CDK6	MYO9A	S
CDK6	NDRG2	S
CDK6	NFIB	S
CDK6	NFIX	S
CDK6	NR4A1	S
CDK6	ODF2L	S
CDK6	PER2	S
CDK6	PKP1	S
CDK6	PML	S
CDK6	PPARA	S
CDK6	PTEN	S
CDK6	PTX3	S
CDK6	RARB	S
CDK6	RBMS1	S
CDK6	RECK	S
CDK6	REV3L	S
CDK6	ROCK2	S
CDK6	SACS	S
CDK6	SATB1	S
CDK6	SEPP1	S
CDK6	SNN	S
CDK6	SNRK	S
CDK6	SNTB2	S
CDK6	SRPX	S
CDK6	TACC1	S
CDK6	TLE4	S
CDK6	TNKS2	S
CDK6	TRIM2	S
CLIC4	DAB2	S
CLIC4	EFNB1	S
CLIC4	EIF1	S
CLIC4	ELMO1	S
CLIC4	ESR2	S
CLIC4	ETS1	S
CLIC4	FGFR1	S
CLIC4	FGL2	S
CLIC4	GATA6	S
CLIC4	GIT2	S
CLIC4	IGF2	S
CLIC4	IRS2	S
CLIC4	KLF10	S
CLIC4	KLF11	S
CLIC4	KLF6	S
CLIC4	KLHL2	S
CLIC4	LATS2	S
CLIC4	LRP1	S
CLIC4	MAP1B	S
CLIC4	MEF2A	S
CLIC4	MEIS2	S
CLIC4	NEK7	S
CLIC4	NFIB	S
CLIC4	NMT2	S
CLIC4	NOS3	S
CLIC4	NR4A1	S
CLIC4	NRP1	S
CLIC4	PARVB	S
CLIC4	PDGFB	S
CLIC4	PLD1	S
CLIC4	PNRC1	S
CLIC4	PPARA	S
CLIC4	PTEN	S
CLIC4	PTPRG	S
CLIC4	RAP1B	S
CLIC4	RASD1	S
CLIC4	RBL2	S
CLIC4	RBMS1	S
CLIC4	REV3L	S
CLIC4	RGL1	S
CLIC4	ROCK2	S
CLIC4	RRAS2	S
CLIC4	RSU1	S
CLIC4	RTN4	S
CLIC4	SNN	S
CLIC4	SNTB2	S
CLIC4	SOCS3	S
CLIC4	TACC1	S
CLIC4	TAL1	S
CLIC4	TIMP2	S
CLIC4	TLR4	S
CLIC4	VLDLR	S
CLIC4	WASF3	S
CLIC4	YPEL5	S
CLU	CRY2	S
CLU	DAB2	S
CLU	DLL1	S
CLU	EDNRB	S
CLU	EGR1	S
CLU	EPHA2	S
CLU	GATA6	S
CLU	GNS	S
CLU	GULP1	S
CLU	KLF10	S
CLU	KLHL2	S
CLU	LATS2	S
CLU	LRIG1	S
CLU	MEF2C	S
CLU	MEG3	S
CLU	MEIS2	S
CLU	MPDZ	S
CLU	MTUS1	S
CLU	MYLIP	S
CLU	MYO9A	S
CLU	NCOA1	S
CLU	NEAT1	S
CLU	NEK7	S
CLU	NFIC	S
CLU	PEA15	S
CLU	PER1	S
CLU	PISD	S
CLU	PNRC1	S
CLU	PTEN	S
CLU	RBMS1	S
CLU	RND3	S
CLU	SASH1	S
CLU	SMAD3	S
CLU	SNN	S
CLU	SNRK	S
CLU	SNTB2	S
CLU	STAT6	S
CLU	TIMP3	S
CREB1	DAB2	S
CREB1	DMTF1	S
CREB1	EDNRB	S
CREB1	EGR1	S
CREB1	FBXW7	S
CREB1	FGL2	S
CREB1	GATA6	S
CREB1	GEM	S
CREB1	GIT2	S
CREB1	GULP1	S
CREB1	HGF	S
CREB1	HIPK1	S
CREB1	ID4	S
CREB1	INHBB	S
CREB1	ITPR1	S
CREB1	ITSN2	S
CREB1	KLF10	S
CREB1	KLF4	S
CREB1	KLF6	S
CREB1	KLHL2	S
CREB1	LATS1	S
CREB1	MALAT1	S
CREB1	MBP	S
CREB1	MCPH1	S
CREB1	MEF2A	S
CREB1	MEG3	S
CREB1	MEIS2	S
CREB1	MYLIP	S
CREB1	MYO9A	S
CREB1	NBEA	S
CREB1	NCOA1	S
CREB1	NFIB	S
CREB1	NTRK2	S
CREB1	ODF2L	S
CREB1	PER2	S
CREB1	PEX12	S
CREB1	PNRC1	S
CREB1	PPARA	S
CREB1	PTEN	S
CREB1	RARB	S
CREB1	RBL2	S
CREB1	REV1	S
CREB1	REV3L	S
CREB1	RGS5	S
CREB1	RND3	S
CREB1	RRAS2	S
CREB1	SACS	S
CREB1	SASH1	S
CREB1	SMAD4	S
CREB1	SNTB2	S
CREB1	SON	S
CREB1	STRN3	S
CREB1	TACC1	S
CREB1	TAL1	S
CREB1	TBX3	S
CREB1	TLE4	S
CREB1	TNKS2	S
CREB1	TRIM2	S
CREB1	TRPM7	S
CRY2	CXCL2	S
CRY2	CYR61	S
CRY2	DAB2	S
CRY2	EDNRB	S
CRY2	EFNB1	S
CRY2	EGR1	S
CRY2	EGR2	S
CRY2	ESR2	S
CRY2	FBXL5	S
CRY2	FBXL7	S
CRY2	FBXW7	S
CRY2	FGFR1	S
CRY2	FGL2	S
CRY2	GATA6	S
CRY2	GEM	S
CRY2	GIT2	S
CRY2	GNS	S
CRY2	HIC1	S
CRY2	HIPK1	S
CRY2	ID4	S
CRY2	IGF1	S
CRY2	IGF2	S
CRY2	IL13	S
CRY2	IRS2	S
CRY2	JUN	S
CRY2	KLF10	S
CRY2	KLF11	S
CRY2	KLF6	S
CRY2	KLHL2	S
CRY2	LATS1	S
CRY2	LDB2	S
CRY2	LRIG1	S
CRY2	LRP1	S
CRY2	MALAT1	S
CRY2	MAP1B	S
CRY2	MCPH1	S
CRY2	MEF2A	S
CRY2	MEG3	S
CRY2	MEIS2	S
CRY2	MET	S
CRY2	MINK1	S
CRY2	MTUS1	S
CRY2	MYLIP	S
CRY2	MYO9A	S
CRY2	NCOA1	S
CRY2	NCOR1	S
CRY2	NEAT1	S
CRY2	NEK7	S
CRY2	NEK9	S
CRY2	NFIB	S
CRY2	NFIC	S
CRY2	NR4A1	S
CRY2	NRP1	S
CRY2	NTRK2	S
CRY2	PISD	S
CRY2	PLD1	S
CRY2	PNRC1	S
CRY2	POLI	S
CRY2	PPARA	S
CRY2	PRDM2	S
CRY2	PTEN	S
CRY2	RASD1	S
CRY2	RBL2	S
CRY2	RBMS1	S
CRY2	REV1	S
CRY2	REV3L	S
CRY2	RGS5	S
CRY2	RND3	S
CRY2	ROCK2	S
CRY2	RRAS2	S
CRY2	RTN4	S
CRY2	SACS	S
CRY2	SASH1	S
CRY2	SMAD3	S
CRY2	SMAD4	S
CRY2	SMAD5	S
CRY2	SNRK	S
CRY2	SNTB2	S
CRY2	SOCS3	S
CRY2	SPG7	S
CRY2	TACC1	S
CRY2	TAF1	S
CRY2	TAL1	S
CRY2	TIMP2	S
CRY2	TLE4	S
CRY2	UBE2B	S
CRY2	VLDLR	S
CRY2	WASF3	S
CTBP2	GOSR1	S
CTBP2	PDCD4	S
CTBP2	PLK2	S
CTGF	CYR61	S
CTGF	DKK3	S
CTGF	ID4	S
CTGF	IL1R1	S
CTGF	IRS1	S
CTGF	KLF10	S
CTGF	MEG3	S
CTGF	MEIS2	S
CTGF	NEAT1	S
CTGF	PNRC1	S
CTGF	RGS5	S
CTGF	SASH1	S
CTGF	TAL1	S
CTGF	TIMP3	S
CXCL2	EPHA2	S
CXCL2	FGFR1	S
CXCL2	ID4	S
CXCL2	KLF10	S
CXCL2	MALAT1	S
CXCL2	MBD1	S
CXCL2	MEF2C	S
CXCL2	MET	S
CXCL2	MXI1	S
CXCL2	NDRG1	S
CXCL2	NEAT1	S
CXCL2	NR4A1	S
CXCL2	RTN4	S
CXCL2	TNKS2	S
CXCL2	TRIM2	S
CXCL2	TRPM7	S
CXCL2	YPEL5	S
CYR61	DAB2	S
CYR61	DKK3	S
CYR61	ESR2	S
CYR61	FBXL5	S
CYR61	FGL2	S
CYR61	GFOD1	S
CYR61	HTRA1	S
CYR61	ID4	S
CYR61	IGF2	S
CYR61	JUN	S
CYR61	KLF6	S
CYR61	LRP1	S
CYR61	MALAT1	S
CYR61	MEF2A	S
CYR61	MEF2C	S
CYR61	MEG3	S
CYR61	MEIS2	S
CYR61	MEST	S
CYR61	MXI1	S
CYR61	MYLIP	S
CYR61	NCOA1	S
CYR61	NEAT1	S
CYR61	NFIB	S
CYR61	NFIX	S
CYR61	NOS3	S
CYR61	PNRC1	S
CYR61	PPARA	S
CYR61	RASD1	S
CYR61	REV1	S
CYR61	RGS5	S
CYR61	RRAS2	S
CYR61	SACS	S
CYR61	SASH1	S
CYR61	SNTB2	S
CYR61	SOCS3	S
CYR61	STAT6	S
CYR61	TACC1	S
CYR61	TIMP3	S
CYR61	TLE4	S
CYR61	TNKS2	S
DAB2	DKK3	S
DAB2	ESR2	S
DAB2	ETS1	S
DAB2	FBXL5	S
DAB2	FBXL7	S
DAB2	FGL2	S
DAB2	FKBP5	S
DAB2	GATA6	S
DAB2	GIT2	S
DAB2	GNA12	S
DAB2	GNS	S
DAB2	GRB10	S
DAB2	GULP1	S
DAB2	HIC1	S
DAB2	HIPK1	S
DAB2	HTRA1	S
DAB2	INHBB	S
DAB2	JUN	S
DAB2	KLF10	S
DAB2	KLF6	S
DAB2	KLHL2	S
DAB2	LPIN1	S
DAB2	LRP1	S
DAB2	MALAT1	S
DAB2	MAP1B	S
DAB2	MEF2A	S
DAB2	MEIS2	S
DAB2	MMP2	S
DAB2	MPDZ	S
DAB2	MTUS1	S
DAB2	MYLIP	S
DAB2	MYO9A	S
DAB2	NCOA1	S
DAB2	NEAT1	S
DAB2	NFIB	S
DAB2	NR4A1	S
DAB2	PDGFB	S
DAB2	PNRC1	S
DAB2	PPARA	S
DAB2	PTEN	S
DAB2	PTX3	S
DAB2	RAP1B	S
DAB2	RASD1	S
DAB2	RBL2	S
DAB2	REV1	S
DAB2	RGS5	S
DAB2	RND3	S
DAB2	ROCK2	S
DAB2	RRAS2	S
DAB2	SACS	S
DAB2	SASH1	S
DAB2	SATB1	S
DAB2	SDC2	S
DAB2	SMAD3	S
DAB2	SMAD4	S
DAB2	SMAD5	S
DAB2	SNTB2	S
DAB2	SSBP2	S
DAB2	STAT6	S
DAB2	TIMP2	S
DAB2	TRPM7	S
DAB2	UBE2B	S
DAB2	VLDLR	S
DAB2	WASF3	S
DACH1	MALAT1	S
DACH1	NEAT1	S
DKK3	EGR1	S
DKK3	FBXW7	S
DKK3	GATA6	S
DKK3	GFRA1	S
DKK3	IRS2	S
DKK3	JUN	S
DKK3	KLF10	S
DKK3	KLF4	S
DKK3	KLF6	S
DKK3	LATS1	S
DKK3	LATS2	S
DKK3	LDLR	S
DKK3	LRP1	S
DKK3	MAP1B	S
DKK3	MEIS2	S
DKK3	MINK1	S
DKK3	MXI1	S
DKK3	MYLIP	S
DKK3	NEAT1	S
DKK3	PARD3	S
DKK3	PNRC1	S
DKK3	RASD1	S
DKK3	REV1	S
DKK3	RGS5	S
DKK3	RND3	S
DKK3	RRAS2	S
DKK3	SACS	S
DKK3	SASH1	S
DKK3	SDC2	S
DKK3	SMAD3	S
DKK3	SNTB2	S
DKK3	TACC1	S
DKK3	WASF3	S
DLG1	GRB10	S
DLG1	HIPK1	S
DLG1	ITSN2	S
DLG1	KLF11	S
DLG1	LEPR	S
DLG1	MEF2A	S
DLG1	MTUS1	S
DLG1	MYO9A	S
DLG1	NEK7	S
DLG1	RAP1B	S
DLG1	RGL1	S
DLG1	ROCK2	S
DLG1	RTN4	S
DLG1	SNTB2	S
DLG1	TAF1	S
DLG1	VLDLR	S
DLL1	EPHA2	S
DLL1	FBXL5	S
DLL1	FGFR1	S
DLL1	GFOD1	S
DLL1	GULP1	S
DLL1	HGF	S
DLL1	HIC1	S
DLL1	HTRA1	S
DLL1	ID4	S
DLL1	INHBB	S
DLL1	ITPR1	S
DLL1	KLF4	S
DLL1	KLF5	S
DLL1	LATS1	S
DLL1	LATS2	S
DLL1	LPIN1	S
DLL1	LRIG1	S
DLL1	LRP10	S
DLL1	MAP1B	S
DLL1	MBD1	S
DLL1	MBP	S
DLL1	MCPH1	S
DLL1	MET	S
DLL1	MINK1	S
DLL1	MPDZ	S
DLL1	NEAT1	S
DLL1	NFIB	S
DLL1	NOS3	S
DLL1	NRP1	S
DLL1	PER1	S
DLL1	PISD	S
DLL1	PML	S
DLL1	PNRC1	S
DLL1	PTEN	S
DLL1	PTPRG	S
DLL1	PTX3	S
DLL1	RARB	S
DLL1	RBL2	S
DLL1	RBMS1	S
DLL1	RECK	S
DLL1	ROCK2	S
DLL1	RRAS2	S
DLL1	SACS	S
DLL1	SASH1	S
DLL1	SMAD3	S
DLL1	SMAD4	S
DLL1	SNRK	S
DLL1	SNTB2	S
DLL1	SRPX	S
DLL1	STAT6	S
DLL1	TACC1	S
DLL1	TIMP2	S
DLL1	TLE4	S
DMTF1	DSC3	S
DMTF1	EDNRB	S
DMTF1	EGR1	S
DMTF1	FBXW7	S
DMTF1	FOXC1	S
DMTF1	GEM	S
DMTF1	ID4	S
DMTF1	IRS1	S
DMTF1	JMY	S
DMTF1	KLF5	S
DMTF1	KLHL2	S
DMTF1	LATS1	S
DMTF1	LRP2	S
DMTF1	MALAT1	S
DMTF1	MBD1	S
DMTF1	MBP	S
DMTF1	MEIS2	S
DMTF1	MTUS1	S
DMTF1	NFIB	S
DMTF1	ODF2L	S
DMTF1	PER2	S
DMTF1	PLD1	S
DMTF1	PNRC2	S
DMTF1	POLI	S
DMTF1	PRDM2	S
DMTF1	RARB	S
DMTF1	RBL2	S
DMTF1	RBMS1	S
DMTF1	REV1	S
DMTF1	RND3	S
DMTF1	ROR1	S
DMTF1	SACS	S
DMTF1	SASH1	S
DMTF1	SMAD3	S
DMTF1	SMAD4	S
DMTF1	SNRK	S
DMTF1	SON	S
DMTF1	STC2	S
DMTF1	TBX3	S
DMTF1	TIA1	S
DMTF1	TLE4	S
DMTF1	XIST	S
DSC2	FBXW7	S
DSC2	KLF5	S
DSC2	KLF6	S
DSC2	LIMK2	S
DSC2	NPTX1	S
DSC2	NTRK2	S
DSC2	PRDM2	S
DSC2	RND3	S
DSC2	RUNX3	S
DSC2	TGFB2	S
DSC3	EGR1	S
DSC3	FBXW7	S
DSC3	FOXC1	S
DSC3	GATA6	S
DSC3	HIC1	S
DSC3	IRS1	S
DSC3	JMY	S
DSC3	KLF10	S
DSC3	LATS1	S
DSC3	MEG3	S
DSC3	NFIB	S
DSC3	PLK2	S
DSC3	PRDM2	S
DSC3	RBL2	S
DSC3	REV3L	S
DSC3	RND3	S
DSC3	SACS	S
DSC3	SMAD4	S
DSC3	STC2	S
DSC3	TACC1	S
DSC3	TBX3	S
DSC3	TNKS2	S
DSC3	XIST	S
DSG2	EHF	S
DSG2	GULP1	S
DSG2	PDCD4	S
DSG2	PLK2	S
DSG2	STC2	S
DSG2	TIA1	S
DSG2	TLE4	S
EDNRB	EGR1	S
EDNRB	FBXW7	S
EDNRB	GATA6	S
EDNRB	GNS	S
EDNRB	HIPK1	S
EDNRB	IRS1	S
EDNRB	MALAT1	S
EDNRB	MEF2A	S
EDNRB	MEG3	S
EDNRB	MINK1	S
EDNRB	MTUS1	S
EDNRB	RND3	S
EDNRB	SACS	S
EDNRB	SASH1	S
EDNRB	SMAD4	S
EDNRB	SNTB2	S
EDNRB	TNKS2	S
EDNRB	XIST	S
EFNB1	EIF1	S
EFNB1	FGFR1	S
EFNB1	IGF1	S
EFNB1	ITSN2	S
EFNB1	KLF10	S
EFNB1	KLF4	S
EFNB1	MAP1B	S
EFNB1	MEF2C	S
EFNB1	MET	S
EFNB1	NR4A1	S
EFNB1	RECK	S
EFNB1	RTN4	S
EFNB1	SACS	S
EGR1	EIF1	S
EGR1	ELMO1	S
EGR1	ESR2	S
EGR1	FBXL5	S
EGR1	FBXW7	S
EGR1	FGFR1	S
[truncated: 3,840 more rows]
