# Supplementary material for: Inferring miRNA sponge co-regulation of protein-protein interactions in human breast cancer
Source: BMC Bioinformatics. 2017 May 8;18:243. doi: 10.1186/s12859-017-1672-2 (PMC5423010; doi:10.1186/s12859-017-1672-2)
Supplement: Supplementary file 6 — Experimentally validated miRNA sponge interactions. The number of experimentally validated miRNA sponge interactions is 99. (XLSX 11 kb) [file 12859_2017_1672_MOESM6_ESM.xlsx]

## Sheet: Validated miRSponge interaction
ceRNA1	ceRNA2
ABHD13	PTEN
AEG-1	SNAIL
AEG-1	VIMENTIN
AFF1	PTEN
Ang-2	VEGF
CCDC6	PTEN
CD34	VCAN
CDC42	CD44
CNOT6L	PTEN
COL1A1	CD44
CTBP2	PTEN
DCLK1	PTEN
DKK1	PTEN
FN1	CD44
FN1	VCAN
HIAT1	PTEN
HIF1A	PTEN
HMGA2	TGFBR3
IGF1R	ROCK2
JARID2	PTEN
KLF6	PTEN
LRCH1	PTEN
MBNL1	PTEN
NRAS	PTEN
VCAN	PTEN
RAP1B	IGF1R
RB1	PTEN
RB1	PDGFRA
RB1	STAT3
RBM9	PTEN
ROCK2	RAP1B
RUNX1	PDGFRA
RUNX1	PTEN
RUNX1	VEGFA
SERINC1	PTEN
STAT3	RUNX1
TAF5	PTEN
TNKS2	PTEN
TNRC6a	PTEN
TNRC6b	PTEN
VAPA	PTEN
VCAN	RB1
VEGFA	PTEN
ZEB2	PTEN
ZNF460	PTEN
LNC-SCA7	ATXN7
BACE1-AS	BACE1
PBCAS4	BCAS4
PBCAS4	BCL2
HOTAIR	BMI1
H19	CDC6
CDK4PS	CDK4
HOST2	C-MYC
LINCRNA-P21	CTNNB1
PSICX43	CX43
H19	DICER
HOST2	DICER
E2F3P1	E2F3
FOXO3B	FOXO3
HOTAIR	HER
H19	HMGA2
HOST2	HMGA2
CCAT1	HMGA2
LINC-MD1	HUR
H19	IGF1
H19	IGF2
PBCAS4	ILL7RD
HOST2	IMP3
LINCRNA-P21	JUNB
KRASP1	KRAS
LINC-MD1	MAML1
LINC-MD1	MEF2C
CHRF	MYD88
MRAK088388	N4BP2
MRAK081523	N4BP2
LINC-ROR	NANOG
LINC-ROR	2017-10-04
OCT4-PG1	2017-10-04
OCT4-PG3	2017-10-04
OCT4-PG4	2017-10-04
OCT4-PG5	2017-10-04
CARL	PHB2
IPS1	PHO2
AK088388	PLXNA4
AK081523	PLXNA4
PBCAS4	PNPLA3
HULC	PRKACB
PTENP1	PTEN
H19	RUNX1
PBCAS4	SHISA7
H19	SMAD
LINC-ROR	SOX2
PBCAS4	TAPBP
H19	TGFBI
H19	VIMENTIN
LINC-ROR	ZEB1
H19	ZEB1
LINC-ROR	ZEB2
H19	ZEB2
